# Supplementary material for: Homochiral self-assembly of biocoordination polymers: anion-triggered helicity and absolute configuration inversion
Source: Chem Sci. 2015 Apr 30;6(7):4300–5. doi: 10.1039/c5sc01089f (PMC5707485; doi:10.1039/c5sc01089f)
Supplement: Supplementary file 2 [file SC-006-C5SC01089F-s002.cif]

# Electronic Supplementary Material (ESI) for Chemical Science.
# This journal is © The Royal Society of Chemistry 2015

####################################################################### 
# 
# This file contains crystal structure data downloaded from the 
# Cambridge Structural Database (CSD) hosted by the Cambridge 
# Crystallographic Data Centre (CCDC).
# 
# Full information about CCDC data access policies and citation 
# guidelines are available at http://www.ccdc.cam.ac.uk/access/V1 
# 
# Audit and citation data items may have been added by the CCDC. 
# Please retain this information to preserve the provenance of 
# this file and to allow appropriate attribution of the data. 
# 
#######################################################################

data_cyt4
_database_code_depnum_ccdc_archive 'CCDC 1046609'
_audit_update_record             
;
2015-01-31 deposited with the CCDC.
2015-04-27 downloaded from the CCDC.
;

_audit_creation_method           SHELXL-2013
_chemical_name_systematic        
;
 ?
;
_chemical_name_common            ?
_chemical_melting_point          ?
_chemical_formula_moiety         'C68 H69 Cl Cu5 N16 O23 P2, 4(Cl O4), 9(H2 O)'
_chemical_formula_sum            'C68 H87 Cl5 Cu5 N16 O48 P2'
_chemical_formula_weight         2453.42

loop_
_atom_type_symbol
_atom_type_description
_atom_type_scat_dispersion_real
_atom_type_scat_dispersion_imag
_atom_type_scat_source
C C 0.0181 0.0091 'International Tables Vol C Tables 4.2.6.8 and 6.1.1.4'
H H 0.0000 0.0000 'International Tables Vol C Tables 4.2.6.8 and 6.1.1.4'
N N 0.0311 0.0180 'International Tables Vol C Tables 4.2.6.8 and 6.1.1.4'
O O 0.0492 0.0322 'International Tables Vol C Tables 4.2.6.8 and 6.1.1.4'
P P 0.2955 0.4335 'International Tables Vol C Tables 4.2.6.8 and 6.1.1.4'
Cl Cl 0.3639 0.7018 'International Tables Vol C Tables 4.2.6.8 and 6.1.1.4'
Cu Cu -1.9646 0.5888 'International Tables Vol C Tables 4.2.6.8 and 6.1.1.4'

_space_group_crystal_system      orthorhombic
_space_group_IT_number           19
_space_group_name_H-M_alt        'P 21 21 21'
_space_group_name_Hall           'P 2ac 2ab'

_shelx_space_group_comment       
;
The symmetry employed for this shelxl refinement is uniquely defined
by the following loop, which should always be used as a source of
symmetry information in preference to the above space-group names.
They are only intended as comments.
;

loop_
_space_group_symop_operation_xyz
'x, y, z'
'-x+1/2, -y, z+1/2'
'-x, y+1/2, -z+1/2'
'x+1/2, -y+1/2, -z'

_cell_length_a                   16.4315(12)
_cell_length_b                   18.8700(14)
_cell_length_c                   30.286(2)
_cell_angle_alpha                90
_cell_angle_beta                 90
_cell_angle_gamma                90
_cell_volume                     9390.5(12)
_cell_formula_units_Z            4
_cell_measurement_temperature    90(2)
_cell_measurement_reflns_used    9980
_cell_measurement_theta_min      3.06
_cell_measurement_theta_max      69.72

_exptl_crystal_description       prismatic
_exptl_crystal_colour            blue
_exptl_crystal_density_meas      ?
_exptl_crystal_density_method    ?
_exptl_crystal_density_diffrn    1.735
_exptl_crystal_F_000             5004
_exptl_transmission_factor_min   ?
_exptl_transmission_factor_max   ?
_exptl_crystal_size_max          ?
_exptl_crystal_size_mid          ?
_exptl_crystal_size_min          ?
_exptl_absorpt_coefficient_mu    3.827
_shelx_estimated_absorpt_T_min   ?
_shelx_estimated_absorpt_T_max   ?
_exptl_absorpt_correction_type   ?
_exptl_absorpt_correction_T_min  ?
_exptl_absorpt_correction_T_max  ?
_exptl_absorpt_process_details   ?

_exptl_special_details           
;
 ?
;

_diffrn_ambient_temperature      90(2)
_diffrn_radiation_wavelength     1.54178
_diffrn_radiation_type           CuK\a
_diffrn_source                   'sealed tube'
_diffrn_measurement_device_type  'Bruker APEX-II CCD'
_diffrn_measurement_method       '\f and \w scans'
_diffrn_detector_area_resol_mean ?
_diffrn_reflns_number            73258
_diffrn_reflns_av_unetI/netI     0.0338
_diffrn_reflns_av_R_equivalents  0.0385
_diffrn_reflns_limit_h_min       -19
_diffrn_reflns_limit_h_max       19
_diffrn_reflns_limit_k_min       -21
_diffrn_reflns_limit_k_max       22
_diffrn_reflns_limit_l_min       -35
_diffrn_reflns_limit_l_max       36
_diffrn_reflns_theta_min         2.759
_diffrn_reflns_theta_max         68.239
_diffrn_reflns_theta_full        67.679
_diffrn_measured_fraction_theta_max 0.995
_diffrn_measured_fraction_theta_full 0.998
_diffrn_reflns_Laue_measured_fraction_max 0.995
_diffrn_reflns_Laue_measured_fraction_full 0.998
_diffrn_reflns_point_group_measured_fraction_max 0.996
_diffrn_reflns_point_group_measured_fraction_full 0.998
_reflns_number_total             16885
_reflns_number_gt                15993
_reflns_threshold_expression     'I > 2\s(I)'
_reflns_Friedel_coverage         0.837
_reflns_Friedel_fraction_max     0.996
_reflns_Friedel_fraction_full    0.998

_reflns_special_details          
;
 Reflections were merged by SHELXL according to the crystal
 class for the calculation of statistics and refinement.
 
 _reflns_Friedel_fraction is defined as the number of unique
 Friedel pairs measured divided by the number that would be
 possible theoretically, ignoring centric projections and
 systematic absences.
;

_computing_data_collection       'APEX2 v2011.4.0 (Bruker-AXS, 2011)'
_computing_cell_refinement       'SAINT 7.46A (Bruker-AXS, 2011)'
_computing_data_reduction        'SAINT 7.46A (Bruker-AXS, 2011)'
_computing_structure_solution    'SHELXS-97 (Sheldrick, 2008)'
_computing_structure_refinement  'SHELXL-2013 (Sheldrick, 2013)'
_computing_molecular_graphics    'Bruker SHELXTL'
_computing_publication_material  'Bruker SHELXTL'

_refine_special_details          
;
 Refined as a 2-component inversion twin.
;
_refine_ls_structure_factor_coef Fsqd
_refine_ls_matrix_type           full
_refine_ls_weighting_scheme      calc
_refine_ls_weighting_details     
'w=1/[\s^2^(Fo^2^)+(0.0356P)^2^+7.1058P] where P=(Fo^2^+2Fc^2^)/3'
_atom_sites_solution_primary     direct
_atom_sites_solution_secondary   difmap
_atom_sites_solution_hydrogens   mixed
_refine_ls_hydrogen_treatment    mixed
_refine_ls_extinction_method     none
_refine_ls_extinction_coef       .
_refine_ls_abs_structure_details 
;
 Refined as an inversion twin.
;
_refine_ls_abs_structure_Flack   0.015(12)
_chemical_absolute_configuration ?
_refine_ls_number_reflns         16885
_refine_ls_number_parameters     1379
_refine_ls_number_restraints     335
_refine_ls_R_factor_all          0.0318
_refine_ls_R_factor_gt           0.0291
_refine_ls_wR_factor_ref         0.0723
_refine_ls_wR_factor_gt          0.0710
_refine_ls_goodness_of_fit_ref   1.025
_refine_ls_restrained_S_all      1.021
_refine_ls_shift/su_max          0.002
_refine_ls_shift/su_mean         0.000

loop_
_atom_site_label
_atom_site_type_symbol
_atom_site_fract_x
_atom_site_fract_y
_atom_site_fract_z
_atom_site_U_iso_or_equiv
_atom_site_adp_type
_atom_site_occupancy
_atom_site_site_symmetry_order
_atom_site_calc_flag
_atom_site_refinement_flags_posn
_atom_site_refinement_flags_adp
_atom_site_refinement_flags_occupancy
_atom_site_disorder_assembly
_atom_site_disorder_group
Cu1 Cu 0.93776(4) 1.11524(3) 1.01124(2) 0.01576(13) Uani 1 1 d . . . . .
Cu2 Cu 1.09475(3) 1.10202(3) 0.94914(2) 0.01361(12) Uani 1 1 d . . . . .
Cu3 Cu 1.11695(3) 0.91175(3) 0.94926(2) 0.01191(12) Uani 1 1 d . . . . .
Cu4 Cu 0.93025(4) 0.93207(3) 1.04765(2) 0.01259(12) Uani 1 1 d . . . . .
O1W O 1.0305(2) 0.81707(16) 0.96024(11) 0.0243(7) Uani 1 1 d D . . . .
H1WA H 1.018(3) 0.784(2) 0.9431(15) 0.036 Uiso 1 1 d D U . . .
H1WB H 0.9865(17) 0.837(2) 0.9661(18) 0.036 Uiso 1 1 d D U . . .
O2W O 1.0246(2) 0.84125(16) 1.05622(11) 0.0239(7) Uani 1 1 d D . . . .
H2WA H 1.017(3) 0.811(2) 1.0366(13) 0.036 Uiso 1 1 d D U . . .
H2WB H 1.068(2) 0.861(2) 1.0480(16) 0.036 Uiso 1 1 d D U . . .
O1O O 1.02019(18) 1.16345(15) 0.97782(10) 0.0173(6) Uani 1 1 d D . . . .
H1O H 1.005(3) 1.1951(19) 0.9625(14) 0.026 Uiso 1 1 d D U . . .
Cl1 Cl 0.85326(7) 1.28752(6) 0.95987(4) 0.0277(3) Uani 1 1 d D U . . .
O1S O 0.8343(2) 1.2198(2) 0.97936(16) 0.0517(11) Uani 1 1 d D U . . .
O2S O 0.9349(2) 1.28547(19) 0.94191(14) 0.0451(10) Uani 1 1 d D U . . .
O3S O 0.7974(3) 1.3013(3) 0.92554(16) 0.0737(15) Uani 1 1 d D U . . .
O4S O 0.8480(4) 1.3422(3) 0.99206(15) 0.0703(15) Uani 1 1 d D U . . .
N1 N 0.8431(2) 1.08757(18) 1.04813(12) 0.0178(7) Uani 1 1 d . . . . .
N2 N 0.9738(2) 1.15583(18) 1.06918(12) 0.0175(8) Uani 1 1 d . . . . .
C1 C 0.7753(3) 1.0555(2) 1.03328(15) 0.0219(9) Uani 1 1 d . . . . .
H1 H 0.7691 1.0480 1.0024 0.026 Uiso 1 1 calc R U . . .
C2 C 0.7147(3) 1.0333(2) 1.06134(16) 0.0250(10) Uani 1 1 d . . . . .
H2 H 0.6673 1.0107 1.0502 0.030 Uiso 1 1 calc R U . . .
C3 C 0.7240(3) 1.0444(3) 1.10601(16) 0.0283(11) Uani 1 1 d . . . . .
H3 H 0.6835 1.0284 1.1260 0.034 Uiso 1 1 calc R U . . .
C4 C 0.7921(3) 1.0786(2) 1.12160(15) 0.0232(10) Uani 1 1 d . . . . .
H4 H 0.7983 1.0876 1.1523 0.028 Uiso 1 1 calc R U . . .
C5 C 0.8513(3) 1.0998(2) 1.09198(14) 0.0182(9) Uani 1 1 d . . . . .
C6 C 0.9278(3) 1.1361(2) 1.10391(14) 0.0174(9) Uani 1 1 d . . . . .
C7 C 0.9530(3) 1.1480(2) 1.14711(15) 0.0225(10) Uani 1 1 d . . . . .
H7 H 0.9197 1.1346 1.1713 0.027 Uiso 1 1 calc R U . . .
C8 C 1.0283(3) 1.1802(2) 1.15405(15) 0.0265(11) Uani 1 1 d . . . . .
H8 H 1.0473 1.1884 1.1832 0.032 Uiso 1 1 calc R U . . .
C9 C 1.0751(3) 1.2003(2) 1.11821(15) 0.0252(10) Uani 1 1 d . . . . .
H9 H 1.1263 1.2228 1.1223 0.030 Uiso 1 1 calc R U . . .
C10 C 1.0457(3) 1.1870(2) 1.07614(15) 0.0210(10) Uani 1 1 d . . . . .
H10 H 1.0777 1.2005 1.0514 0.025 Uiso 1 1 calc R U . . .
N3 N 1.1933(2) 1.06525(17) 0.91907(11) 0.0152(7) Uani 1 1 d . . . . .
N4 N 1.0592(2) 1.11630(18) 0.88695(11) 0.0168(7) Uani 1 1 d . . . . .
C11 C 1.2611(3) 1.0424(2) 0.93926(15) 0.0187(9) Uani 1 1 d . . . . .
H11 H 1.2643 1.0451 0.9705 0.022 Uiso 1 1 calc R U . . .
C12 C 1.3264(3) 1.0149(2) 0.91608(16) 0.0227(10) Uani 1 1 d . . . . .
H12 H 1.3737 0.9986 0.9310 0.027 Uiso 1 1 calc R U . . .
C13 C 1.3210(3) 1.0118(2) 0.87024(16) 0.0247(10) Uani 1 1 d . . . . .
H13 H 1.3646 0.9928 0.8534 0.030 Uiso 1 1 calc R U . . .
C14 C 1.2519(3) 1.0364(2) 0.84928(16) 0.0232(10) Uani 1 1 d . . . . .
H14 H 1.2480 1.0351 0.8180 0.028 Uiso 1 1 calc R U . . .
C15 C 1.1886(3) 1.0632(2) 0.87434(14) 0.0173(9) Uani 1 1 d . . . . .
C16 C 1.1104(3) 1.0893(2) 0.85648(13) 0.0162(9) Uani 1 1 d . . . . .
C17 C 1.0880(3) 1.0845(2) 0.81236(14) 0.0231(10) Uani 1 1 d . . . . .
H17 H 1.1243 1.0651 0.7912 0.028 Uiso 1 1 calc R U . . .
C18 C 1.0122(3) 1.1087(3) 0.79992(15) 0.0266(11) Uani 1 1 d . . . . .
H18 H 0.9959 1.1057 0.7699 0.032 Uiso 1 1 calc R U . . .
C19 C 0.9605(3) 1.1368(3) 0.83059(15) 0.0258(11) Uani 1 1 d . . . . .
H19 H 0.9087 1.1545 0.8221 0.031 Uiso 1 1 calc R U . . .
C20 C 0.9853(3) 1.1392(2) 0.87450(15) 0.0205(9) Uani 1 1 d . . . . .
H20 H 0.9491 1.1574 0.8962 0.025 Uiso 1 1 calc R U . . .
N5 N 1.2247(2) 0.86339(17) 0.95151(12) 0.0163(7) Uani 1 1 d . . . . .
N6 N 1.1322(2) 0.89366(17) 0.88460(11) 0.0148(7) Uani 1 1 d . . . . .
C21 C 1.2689(3) 0.8531(2) 0.98787(16) 0.0224(10) Uani 1 1 d . . . . .
H21 H 1.2461 0.8650 1.0157 0.027 Uiso 1 1 calc R U . . .
C22 C 1.3470(3) 0.8257(3) 0.98641(18) 0.0288(11) Uani 1 1 d . . . . .
H22 H 1.3773 0.8188 1.0128 0.035 Uiso 1 1 calc R U . . .
C23 C 1.3798(3) 0.8086(3) 0.94632(18) 0.0307(11) Uani 1 1 d . . . . .
H23 H 1.4333 0.7898 0.9446 0.037 Uiso 1 1 calc R U . . .
C24 C 1.3344(3) 0.8187(2) 0.90828(17) 0.0252(10) Uani 1 1 d . . . . .
H24 H 1.3564 0.8070 0.8802 0.030 Uiso 1 1 calc R U . . .
C25 C 1.2563(3) 0.8463(2) 0.91180(15) 0.0184(9) Uani 1 1 d . . . . .
C26 C 1.2030(3) 0.8614(2) 0.87392(14) 0.0181(9) Uani 1 1 d . . . . .
C27 C 1.2221(3) 0.8459(3) 0.83026(16) 0.0273(11) Uani 1 1 d . . . . .
H27 H 1.2713 0.8221 0.8232 0.033 Uiso 1 1 calc R U . . .
C28 C 1.1685(3) 0.8657(3) 0.79734(16) 0.0297(11) Uani 1 1 d . . . . .
H28 H 1.1812 0.8566 0.7673 0.036 Uiso 1 1 calc R U . . .
C29 C 1.0966(3) 0.8989(3) 0.80843(15) 0.0267(10) Uani 1 1 d . . . . .
H29 H 1.0589 0.9126 0.7862 0.032 Uiso 1 1 calc R U . . .
C30 C 1.0802(3) 0.9120(2) 0.85271(14) 0.0198(9) Uani 1 1 d . . . . .
H30 H 1.0306 0.9346 0.8605 0.024 Uiso 1 1 calc R U . . .
N7 N 0.8281(2) 0.87691(18) 1.05730(11) 0.0164(7) Uani 1 1 d . . . . .
N8 N 0.9233(2) 0.94072(17) 1.11338(11) 0.0148(7) Uani 1 1 d . . . . .
C31 C 0.7804(3) 0.8500(2) 1.02551(15) 0.0190(9) Uani 1 1 d . . . . .
H31 H 0.7980 0.8520 0.9957 0.023 Uiso 1 1 calc R U . . .
C32 C 0.7058(3) 0.8192(2) 1.03525(16) 0.0239(10) Uani 1 1 d . . . . .
H32 H 0.6730 0.8001 1.0123 0.029 Uiso 1 1 calc R U . . .
C33 C 0.6798(3) 0.8165(3) 1.07831(17) 0.0254(10) Uani 1 1 d . . . . .
H33 H 0.6288 0.7958 1.0854 0.031 Uiso 1 1 calc R U . . .
C34 C 0.7291(3) 0.8444(2) 1.11144(16) 0.0256(10) Uani 1 1 d . . . . .
H34 H 0.7120 0.8436 1.1414 0.031 Uiso 1 1 calc R U . . .
C35 C 0.8033(3) 0.8733(2) 1.09990(14) 0.0185(9) Uani 1 1 d . . . . .
C36 C 0.8606(3) 0.9052(2) 1.13191(14) 0.0193(9) Uani 1 1 d . . . . .
C37 C 0.8513(3) 0.9000(3) 1.17751(15) 0.0296(11) Uani 1 1 d . . . . .
H37 H 0.8076 0.8738 1.1900 0.035 Uiso 1 1 calc R U . . .
C38 C 0.9078(3) 0.9341(3) 1.20435(15) 0.0315(12) Uani 1 1 d . . . . .
H38 H 0.9029 0.9317 1.2356 0.038 Uiso 1 1 calc R U . . .
C39 C 0.9715(3) 0.9715(2) 1.18521(15) 0.0257(11) Uani 1 1 d . . . . .
H39 H 1.0104 0.9954 1.2030 0.031 Uiso 1 1 calc R U . . .
C40 C 0.9769(3) 0.9732(2) 1.13946(14) 0.0195(9) Uani 1 1 d . . . . .
H40 H 1.0206 0.9985 1.1262 0.023 Uiso 1 1 calc R U . . .
N1A N 1.1939(2) 0.91142(18) 1.19044(11) 0.0142(7) Uani 1 1 d . . . . .
C2A C 1.2034(3) 0.8685(2) 1.22658(13) 0.0150(9) Uani 1 1 d . . . . .
O2A O 1.25055(18) 0.88462(15) 1.25749(9) 0.0168(6) Uani 1 1 d . . . . .
N3A N 1.1629(2) 0.80602(17) 1.22849(11) 0.0134(7) Uani 1 1 d . . . . .
C4A C 1.1145(2) 0.7840(2) 1.19584(14) 0.0154(8) Uani 1 1 d D . . . .
N4A N 1.0776(2) 0.7226(2) 1.19899(12) 0.0209(8) Uani 1 1 d D . . . .
H4NA H 1.087(3) 0.6946(17) 1.2172(14) 0.025 Uiso 1 1 d D U . . .
H4NB H 1.053(3) 0.707(2) 1.1785(12) 0.025 Uiso 1 1 d D U . . .
C5A C 1.1030(3) 0.8285(2) 1.15810(15) 0.0212(10) Uani 1 1 d . . . . .
H5A H 1.0677 0.8149 1.1347 0.025 Uiso 1 1 calc R U . . .
C6A C 1.1438(3) 0.8902(2) 1.15684(14) 0.0193(9) Uani 1 1 d . . . . .
H6A H 1.1377 0.9200 1.1318 0.023 Uiso 1 1 calc R U . . .
C1'A C 1.2391(3) 0.9797(2) 1.18886(14) 0.0150(8) Uani 1 1 d . . . . .
H1'A H 1.2438 0.9994 1.2194 0.018 Uiso 1 1 calc R U . . .
O1'A O 1.19374(17) 1.02702(14) 1.16240(9) 0.0143(6) Uani 1 1 d . . . . .
C2'A C 1.3240(3) 0.9735(2) 1.16841(14) 0.0162(9) Uani 1 1 d . . . . .
H2'A H 1.3255 0.9330 1.1471 0.019 Uiso 1 1 calc R U . . .
O2'A O 1.38248(19) 0.96328(16) 1.20182(10) 0.0227(7) Uani 1 1 d . . . . .
H2OA H 1.4249 0.9459 1.1908 0.034 Uiso 1 1 calc R U . . .
C3'A C 1.3312(3) 1.0442(2) 1.14334(14) 0.0181(9) Uani 1 1 d . . . . .
H3'A H 1.3711 1.0416 1.1184 0.022 Uiso 1 1 calc R U . . .
O3'A O 1.34888(19) 1.10059(16) 1.17317(11) 0.0245(7) Uani 1 1 d . . . . .
H3OA H 1.3955 1.0947 1.1840 0.037 Uiso 1 1 calc R U . . .
C4'A C 1.2444(3) 1.0543(2) 1.12732(13) 0.0152(8) Uani 1 1 d . . . . .
H4'A H 1.2334 1.1061 1.1234 0.018 Uiso 1 1 calc R U . . .
C5'A C 1.2279(3) 1.0157(2) 1.08403(13) 0.0179(9) Uani 1 1 d . . . . .
H5'1 H 1.2514 1.0423 1.0589 0.021 Uiso 1 1 calc R U . . .
H5'2 H 1.2526 0.9678 1.0846 0.021 Uiso 1 1 calc R U . . .
P1 P 1.10062(6) 1.00609(5) 1.03171(3) 0.0118(2) Uani 1 1 d . . . . .
O1P O 1.13058(17) 1.06946(15) 1.00637(9) 0.0150(6) Uani 1 1 d . . . . .
O2P O 1.12619(17) 0.93524(14) 1.01165(9) 0.0150(6) Uani 1 1 d . . . . .
O3P O 1.01024(17) 1.00887(14) 1.04217(9) 0.0140(6) Uani 1 1 d . . . . .
O4P O 1.14162(17) 1.01057(15) 1.07946(9) 0.0145(6) Uani 1 1 d . . . . .
N1B N 0.7966(2) 0.90281(17) 0.79263(10) 0.0121(7) Uani 1 1 d . . . . .
C2B C 0.7546(2) 0.8586(2) 0.76441(13) 0.0138(8) Uani 1 1 d . . . . .
O2B O 0.68847(17) 0.87582(15) 0.74817(9) 0.0162(6) Uani 1 1 d . . . . .
N3B N 0.7873(2) 0.79318(17) 0.75538(11) 0.0139(7) Uani 1 1 d . . . . .
C4B C 0.8577(3) 0.7723(2) 0.77394(13) 0.0155(8) Uani 1 1 d D . . . .
N4B N 0.8838(2) 0.7070(2) 0.76660(14) 0.0237(8) Uani 1 1 d D . . . .
H4NC H 0.856(3) 0.6805(17) 0.7530(16) 0.028 Uiso 1 1 d D U . . .
H4ND H 0.926(2) 0.695(2) 0.7781(16) 0.028 Uiso 1 1 d D U . . .
C5B C 0.9031(3) 0.8200(2) 0.80044(14) 0.0167(9) Uani 1 1 d . . . . .
H5B H 0.9547 0.8071 0.8121 0.020 Uiso 1 1 calc R U . . .
C6B C 0.8708(2) 0.8841(2) 0.80846(13) 0.0152(8) Uani 1 1 d . . . . .
H6B H 0.9006 0.9172 0.8257 0.018 Uiso 1 1 calc R U . . .
C1'B C 0.7614(2) 0.9747(2) 0.80141(14) 0.0136(8) Uani 1 1 d . . . . .
H1'B H 0.7527 1.0000 0.7728 0.016 Uiso 1 1 calc R U . . .
O1'B O 0.81710(17) 1.01295(15) 0.82759(9) 0.0144(6) Uani 1 1 d . . . . .
C2'B C 0.6799(3) 0.9714(2) 0.82730(14) 0.0151(8) Uani 1 1 d . . . . .
H2'B H 0.6709 0.9223 0.8386 0.018 Uiso 1 1 calc R U . . .
O2'B O 0.61246(18) 0.99312(15) 0.80252(10) 0.0193(6) Uani 1 1 d . . . . .
H2OB H 0.5989 0.9606 0.7851 0.029 Uiso 1 1 calc R U . . .
C3'B C 0.6945(3) 1.0222(2) 0.86636(14) 0.0162(9) Uani 1 1 d . . . . .
H3'B H 0.6650 1.0063 0.8935 0.019 Uiso 1 1 calc R U . . .
O3'B O 0.67127(18) 1.09221(16) 0.85369(10) 0.0213(7) Uani 1 1 d . . . . .
H3OB H 0.6720 1.1188 0.8759 0.032 Uiso 1 1 calc R U . . .
C4'B C 0.7863(3) 1.0183(2) 0.87233(13) 0.0150(8) Uani 1 1 d . . . . .
H4'B H 0.8058 1.0637 0.8856 0.018 Uiso 1 1 calc R U . . .
C5'B C 0.8133(2) 0.9575(2) 0.90130(13) 0.0149(8) Uani 1 1 d . . . . .
H5'3 H 0.7887 0.9624 0.9310 0.018 Uiso 1 1 calc R U . . .
H5'4 H 0.7948 0.9121 0.8884 0.018 Uiso 1 1 calc R U . . .
P2 P 0.94101(6) 0.98157(5) 0.95049(3) 0.01146(19) Uani 1 1 d . . . . .
O5P O 0.90724(17) 1.05381(14) 0.96182(9) 0.0157(6) Uani 1 1 d . . . . .
O6P O 1.03167(17) 0.98312(14) 0.93981(8) 0.0121(6) Uani 1 1 d . . . . .
O7P O 0.91937(17) 0.92400(15) 0.98410(9) 0.0155(6) Uani 1 1 d . . . . .
O8P O 0.90082(17) 0.95750(15) 0.90498(9) 0.0148(6) Uani 1 1 d . . . . .
Cu5 Cu 0.71301(4) 0.73665(3) 0.71736(2) 0.01314(13) Uani 1 1 d . . . . .
N9 N 0.6308(2) 0.69456(18) 0.67654(11) 0.0158(7) Uani 1 1 d . . . . .
N10 N 0.7704(2) 0.75331(18) 0.66001(11) 0.0166(7) Uani 1 1 d . . . . .
C41 C 0.5638(3) 0.6593(2) 0.68876(15) 0.0222(9) Uani 1 1 d . . . . .
H41 H 0.5521 0.6548 0.7194 0.027 Uiso 1 1 calc R U . . .
C42 C 0.5112(3) 0.6293(3) 0.65868(17) 0.0284(11) Uani 1 1 d . . . . .
H42 H 0.4650 0.6032 0.6683 0.034 Uiso 1 1 calc R U . . .
C43 C 0.5272(3) 0.6382(3) 0.61392(17) 0.0278(11) Uani 1 1 d . . . . .
H43 H 0.4910 0.6194 0.5924 0.033 Uiso 1 1 calc R U . . .
C44 C 0.5963(3) 0.6745(2) 0.60105(15) 0.0240(10) Uani 1 1 d . . . . .
H44 H 0.6082 0.6811 0.5706 0.029 Uiso 1 1 calc R U . . .
C45 C 0.6483(3) 0.7014(2) 0.63339(14) 0.0183(9) Uani 1 1 d . . . . .
C46 C 0.7275(3) 0.7352(2) 0.62395(14) 0.0186(9) Uani 1 1 d . . . . .
C47 C 0.7574(3) 0.7460(2) 0.58138(15) 0.0241(10) Uani 1 1 d . . . . .
H47 H 0.7258 0.7338 0.5562 0.029 Uiso 1 1 calc R U . . .
C48 C 0.8344(3) 0.7753(2) 0.57672(16) 0.0287(11) Uani 1 1 d . . . . .
H48 H 0.8562 0.7838 0.5482 0.034 Uiso 1 1 calc R U . . .
C49 C 0.8792(3) 0.7920(2) 0.61394(16) 0.0259(10) Uani 1 1 d . . . . .
H49 H 0.9325 0.8111 0.6112 0.031 Uiso 1 1 calc R U . . .
C50 C 0.8455(3) 0.7807(2) 0.65527(15) 0.0208(9) Uani 1 1 d . . . . .
H50 H 0.8761 0.7925 0.6808 0.025 Uiso 1 1 calc R U . . .
Cl2 Cl 1.56422(7) 1.05343(6) 1.20024(3) 0.0230(2) Uani 1 1 d D U . . .
O5S O 1.5435(2) 1.0155(2) 1.16069(12) 0.0426(10) Uani 1 1 d D U . . .
O6S O 1.64778(19) 1.07473(18) 1.19844(11) 0.0265(7) Uani 1 1 d D U . . .
O7S O 1.5132(2) 1.11523(19) 1.20375(12) 0.0335(8) Uani 1 1 d D U . . .
O8S O 1.5527(2) 1.00910(19) 1.23819(11) 0.0365(9) Uani 1 1 d D U . . .
Cl3 Cl 1.05402(8) 0.55319(7) 1.02535(4) 0.0357(3) Uani 1 1 d D U . . .
O9S O 1.0415(2) 0.6225(2) 1.00711(14) 0.0436(9) Uani 1 1 d D U . . .
O10S O 1.1394(3) 0.5390(3) 1.02817(14) 0.0541(12) Uani 1 1 d D U . . .
O11S O 1.0188(3) 0.5480(3) 1.06859(13) 0.0504(11) Uani 1 1 d D U . . .
O12S O 1.0153(3) 0.5024(2) 0.99647(16) 0.0685(15) Uani 1 1 d D U . . .
Cl4 Cl 1.26728(7) 0.74958(6) 1.09836(4) 0.0249(2) Uani 1 1 d D U . . .
O13S O 1.3357(2) 0.71261(18) 1.07921(12) 0.0326(8) Uani 1 1 d D U . . .
O14S O 1.2006(3) 0.7456(3) 1.06771(13) 0.0577(12) Uani 1 1 d D U . . .
O15S O 1.2425(3) 0.7160(2) 1.13768(13) 0.0502(12) Uani 1 1 d D U . . .
O16S O 1.2887(3) 0.8217(2) 1.1033(2) 0.0685(15) Uani 1 1 d D U . . .
Cl5 Cl 0.92555(6) 0.59807(6) 1.22450(3) 0.0238(2) Uani 1 1 d D U . . .
O17S O 0.8738(3) 0.6532(3) 1.24237(14) 0.0578(13) Uani 1 1 d D U . . .
O18S O 0.8891(3) 0.5300(2) 1.23069(13) 0.0510(12) Uani 1 1 d D U . . .
O19S O 1.00273(18) 0.60089(17) 1.24720(10) 0.0214(6) Uani 1 1 d D U . . .
O20S O 0.9373(2) 0.61163(18) 1.17850(10) 0.0297(7) Uani 1 1 d D U . . .
O3W O 1.6562(2) 0.8837(2) 1.21902(13) 0.0372(9) Uani 1 1 d D . . . .
H3WA H 1.637(4) 0.9226(19) 1.2271(18) 0.056 Uiso 1 1 d D U . . .
H3WB H 1.684(4) 0.869(3) 1.2403(14) 0.056 Uiso 1 1 d D U . . .
O4W O 1.1828(2) 0.3406(2) 1.06692(13) 0.0414(10) Uani 1 1 d D . . . .
H4WA H 1.147(3) 0.341(4) 1.0474(16) 0.062 Uiso 1 1 d D U . . .
H4WB H 1.220(3) 0.315(3) 1.0567(19) 0.062 Uiso 1 1 d D U . . .
O5W O 0.7679(3) 0.70292(19) 1.30686(13) 0.0371(9) Uani 1 1 d D . . . .
H5WA H 0.728(3) 0.677(3) 1.314(2) 0.056 Uiso 1 1 d D U . . .
H5WB H 0.796(3) 0.678(3) 1.2899(18) 0.056 Uiso 1 1 d D U . . .
O6W O 1.0556(3) 0.3553(2) 1.00639(14) 0.0421(9) Uani 1 1 d D . . . .
H6WA H 1.016(3) 0.331(3) 0.997(2) 0.063 Uiso 1 1 d D U . . .
H6WB H 1.041(4) 0.3976(11) 1.002(2) 0.063 Uiso 1 1 d D U . . .
O7W O 0.9820(2) 0.7064(3) 0.90303(13) 0.0449(10) Uani 1 1 d D . . . .
H7WA H 0.9328(16) 0.719(4) 0.9021(19) 0.067 Uiso 1 1 d D U . . .
H7WB H 0.995(4) 0.701(4) 0.8761(8) 0.067 Uiso 1 1 d D U . . .
O8W O 1.0498(3) 0.6884(3) 1.10735(14) 0.0537(12) Uani 1 1 d D . . . .
H8WA H 1.0976(19) 0.697(3) 1.100(3) 0.081 Uiso 1 1 d D U . . .
H8WB H 1.041(4) 0.6465(16) 1.100(3) 0.081 Uiso 1 1 d D U . . .
O9W O 0.9721(3) 0.5638(3) 0.91295(15) 0.0571(12) Uani 1 1 d D . . . .
H9WA H 0.985(5) 0.551(3) 0.9390(11) 0.086 Uiso 1 1 d D U . . .
H9WB H 0.973(5) 0.6087(8) 0.914(2) 0.086 Uiso 1 1 d D U . . .
O10W O 1.5103(3) 0.8442(3) 1.18275(17) 0.0671(16) Uani 1 1 d D . . . .
H10A H 1.548(4) 0.871(3) 1.192(3) 0.101 Uiso 1 1 d D U . . .
H10B H 1.535(4) 0.804(2) 1.182(3) 0.101 Uiso 1 1 d D U . . .
O11W O 1.7656(4) 0.8399(2) 1.27819(15) 0.0607(14) Uani 1 1 d D . . . .
H11A H 1.754(5) 0.7988(18) 1.287(2) 0.091 Uiso 1 1 d D U . . .
H11B H 1.772(6) 0.863(3) 1.3020(13) 0.091 Uiso 1 1 d D U . . .

loop_
_atom_site_aniso_label
_atom_site_aniso_U_11
_atom_site_aniso_U_22
_atom_site_aniso_U_33
_atom_site_aniso_U_23
_atom_site_aniso_U_13
_atom_site_aniso_U_12
Cu1 0.0175(3) 0.0177(3) 0.0121(3) -0.0041(2) 0.0008(3) 0.0011(3)
Cu2 0.0151(3) 0.0153(3) 0.0103(3) 0.0011(2) -0.0005(2) 0.0017(2)
Cu3 0.0116(3) 0.0126(3) 0.0115(3) -0.0005(2) -0.0003(2) 0.0012(2)
Cu4 0.0135(3) 0.0147(3) 0.0095(3) -0.0006(2) -0.0004(2) -0.0013(2)
O1W 0.0290(18) 0.0178(15) 0.0260(18) -0.0031(13) 0.0037(14) -0.0028(13)
O2W 0.0235(17) 0.0208(16) 0.0275(18) 0.0047(14) -0.0001(14) 0.0012(13)
O1O 0.0193(16) 0.0182(15) 0.0144(15) 0.0006(12) -0.0006(13) 0.0031(13)
Cl1 0.0304(6) 0.0272(5) 0.0255(6) 0.0012(4) -0.0017(5) 0.0074(5)
O1S 0.037(2) 0.039(2) 0.079(3) 0.026(2) 0.011(2) 0.0082(18)
O2S 0.045(2) 0.0330(19) 0.058(3) 0.0178(18) 0.020(2) 0.0138(18)
O3S 0.063(3) 0.094(4) 0.063(3) 0.026(3) -0.029(3) 0.010(3)
O4S 0.099(4) 0.063(3) 0.049(3) -0.029(2) 0.022(3) -0.014(3)
N1 0.0206(18) 0.0174(16) 0.0156(17) -0.0026(15) 0.0003(15) 0.0073(15)
N2 0.0212(19) 0.0153(17) 0.0162(18) -0.0031(14) -0.0014(15) 0.0032(15)
C1 0.018(2) 0.025(2) 0.022(2) -0.0074(18) 0.0007(19) 0.0032(19)
C2 0.017(2) 0.027(2) 0.032(3) -0.0054(19) 0.005(2) 0.0027(19)
C3 0.029(3) 0.026(2) 0.030(3) -0.002(2) 0.012(2) 0.004(2)
C4 0.031(3) 0.021(2) 0.017(2) -0.0014(17) 0.006(2) 0.009(2)
C5 0.022(2) 0.015(2) 0.018(2) -0.0021(16) -0.0008(18) 0.0094(18)
C6 0.023(2) 0.0120(18) 0.017(2) -0.0016(16) -0.0017(18) 0.0081(17)
C7 0.031(3) 0.018(2) 0.018(2) -0.0043(17) -0.003(2) 0.0056(19)
C8 0.043(3) 0.021(2) 0.016(2) -0.0051(18) -0.009(2) 0.008(2)
C9 0.031(3) 0.020(2) 0.024(2) -0.0061(18) -0.009(2) -0.001(2)
C10 0.026(3) 0.016(2) 0.022(2) -0.0041(17) -0.0016(19) 0.0006(18)
N3 0.0179(18) 0.0119(16) 0.0158(17) 0.0015(13) 0.0008(15) -0.0014(14)
N4 0.0212(19) 0.0157(16) 0.0135(16) 0.0023(13) -0.0012(15) -0.0012(15)
C11 0.019(2) 0.016(2) 0.021(2) 0.0019(17) -0.0002(18) -0.0030(17)
C12 0.018(2) 0.016(2) 0.034(3) 0.0041(19) 0.003(2) 0.0005(18)
C13 0.025(3) 0.017(2) 0.033(3) -0.0039(19) 0.012(2) -0.0005(19)
C14 0.029(3) 0.020(2) 0.021(2) 0.0002(18) 0.008(2) -0.0050(19)
C15 0.021(2) 0.0130(19) 0.017(2) -0.0003(16) 0.0028(18) -0.0068(17)
C16 0.021(2) 0.0132(18) 0.015(2) 0.0018(16) 0.0019(17) -0.0066(18)
C17 0.034(3) 0.024(2) 0.012(2) 0.0018(17) 0.0036(18) -0.011(2)
C18 0.032(3) 0.034(3) 0.014(2) 0.004(2) -0.005(2) -0.014(2)
C19 0.025(3) 0.032(3) 0.020(2) 0.009(2) -0.006(2) -0.007(2)
C20 0.021(2) 0.023(2) 0.017(2) 0.0055(18) -0.0027(19) 0.0001(19)
N5 0.0131(17) 0.0149(16) 0.0208(18) 0.0014(14) 0.0008(16) 0.0028(14)
N6 0.0154(18) 0.0124(16) 0.0165(17) 0.0002(13) 0.0027(14) -0.0019(14)
C21 0.021(2) 0.020(2) 0.026(2) 0.0066(19) 0.000(2) 0.0004(18)
C22 0.022(2) 0.029(3) 0.035(3) 0.012(2) -0.001(2) 0.003(2)
C23 0.018(2) 0.028(2) 0.046(3) 0.009(2) 0.003(2) 0.007(2)
C24 0.020(2) 0.022(2) 0.033(3) 0.003(2) 0.009(2) 0.0053(19)
C25 0.017(2) 0.0124(19) 0.026(2) 0.0013(17) 0.0031(19) -0.0002(17)
C26 0.021(2) 0.0141(19) 0.019(2) -0.0023(17) 0.0030(19) -0.0019(17)
C27 0.024(3) 0.030(2) 0.028(3) -0.009(2) 0.010(2) 0.000(2)
C28 0.029(3) 0.044(3) 0.016(2) -0.003(2) 0.006(2) -0.007(2)
C29 0.023(2) 0.039(3) 0.017(2) -0.004(2) -0.0002(19) -0.006(2)
C30 0.015(2) 0.025(2) 0.019(2) -0.0043(18) -0.0001(17) -0.0057(18)
N7 0.0169(18) 0.0184(17) 0.0139(18) -0.0008(14) 0.0014(14) 0.0016(15)
N8 0.0172(19) 0.0128(16) 0.0144(17) -0.0002(13) 0.0006(14) 0.0033(14)
C31 0.016(2) 0.021(2) 0.020(2) 0.0015(17) -0.0001(18) -0.0017(18)
C32 0.016(2) 0.021(2) 0.035(3) 0.0001(19) 0.000(2) -0.0021(18)
C33 0.016(2) 0.028(2) 0.032(3) -0.001(2) 0.005(2) -0.001(2)
C34 0.025(3) 0.027(2) 0.025(2) 0.0020(19) 0.010(2) 0.000(2)
C35 0.021(2) 0.016(2) 0.019(2) 0.0001(17) 0.0039(18) 0.0012(17)
C36 0.024(2) 0.018(2) 0.015(2) 0.0008(17) 0.0030(18) 0.0023(18)
C37 0.034(3) 0.036(3) 0.020(2) -0.003(2) 0.008(2) -0.004(2)
C38 0.050(3) 0.033(3) 0.011(2) -0.0036(19) 0.003(2) 0.005(2)
C39 0.040(3) 0.020(2) 0.017(2) -0.0038(18) -0.007(2) 0.005(2)
C40 0.025(2) 0.016(2) 0.017(2) -0.0029(16) -0.0003(19) 0.0028(18)
N1A 0.0138(17) 0.0140(16) 0.0147(17) 0.0037(13) -0.0033(14) -0.0014(14)
C2A 0.015(2) 0.0157(19) 0.014(2) 0.0007(16) 0.0008(17) 0.0049(17)
O2A 0.0198(15) 0.0178(14) 0.0128(14) -0.0002(11) -0.0062(12) 0.0010(12)
N3A 0.0127(17) 0.0155(17) 0.0120(17) 0.0007(13) -0.0011(14) 0.0015(14)
C4A 0.010(2) 0.018(2) 0.018(2) 0.0031(17) 0.0005(17) 0.0008(17)
N4A 0.021(2) 0.0214(19) 0.0201(19) 0.0081(15) -0.0076(16) -0.0057(16)
C5A 0.018(2) 0.024(2) 0.022(2) 0.0079(18) -0.0120(19) -0.0067(19)
C6A 0.016(2) 0.024(2) 0.018(2) 0.0073(18) -0.0073(17) -0.0013(18)
C1'A 0.016(2) 0.0147(19) 0.015(2) 0.0017(16) -0.0045(17) 0.0003(17)
O1'A 0.0133(14) 0.0164(14) 0.0132(13) 0.0053(11) -0.0025(11) 0.0017(12)
C2'A 0.015(2) 0.0149(19) 0.019(2) 0.0023(16) -0.0079(17) -0.0006(17)
O2'A 0.0142(15) 0.0304(16) 0.0237(16) 0.0078(13) -0.0047(13) 0.0028(13)
C3'A 0.019(2) 0.016(2) 0.019(2) 0.0020(17) -0.0033(18) -0.0031(17)
O3'A 0.0226(16) 0.0199(16) 0.0312(17) -0.0034(13) -0.0115(14) -0.0010(13)
C4'A 0.019(2) 0.0133(19) 0.0129(19) 0.0041(16) -0.0018(17) -0.0036(17)
C5'A 0.015(2) 0.028(2) 0.0108(19) 0.0017(17) -0.0025(17) -0.0003(18)
P1 0.0121(5) 0.0137(5) 0.0096(4) -0.0001(4) -0.0032(4) -0.0004(4)
O1P 0.0143(14) 0.0184(14) 0.0124(14) -0.0002(11) -0.0043(11) -0.0012(12)
O2P 0.0169(14) 0.0155(13) 0.0126(13) 0.0004(11) -0.0024(12) 0.0025(12)
O3P 0.0133(14) 0.0148(13) 0.0140(14) -0.0007(11) -0.0030(11) 0.0017(11)
O4P 0.0126(14) 0.0209(14) 0.0099(13) 0.0000(11) -0.0051(11) -0.0044(12)
N1B 0.0121(16) 0.0124(16) 0.0119(16) -0.0007(13) -0.0019(13) -0.0009(14)
C2B 0.012(2) 0.017(2) 0.0115(19) 0.0004(16) 0.0041(16) -0.0015(17)
O2B 0.0132(14) 0.0204(14) 0.0150(14) 0.0003(12) -0.0029(12) -0.0025(12)
N3B 0.0154(18) 0.0136(16) 0.0127(17) -0.0005(13) 0.0028(14) -0.0020(14)
C4B 0.013(2) 0.017(2) 0.016(2) 0.0004(16) 0.0038(16) 0.0012(17)
N4B 0.018(2) 0.0193(19) 0.033(2) -0.0097(16) -0.0020(18) 0.0029(16)
C5B 0.012(2) 0.022(2) 0.015(2) 0.0003(17) -0.0005(17) 0.0014(17)
C6B 0.011(2) 0.021(2) 0.0131(19) -0.0009(16) -0.0020(16) -0.0011(17)
C1'B 0.015(2) 0.0107(18) 0.0155(19) 0.0010(15) -0.0034(17) -0.0003(16)
O1'B 0.0132(14) 0.0163(13) 0.0137(13) -0.0026(11) -0.0015(11) -0.0043(12)
C2'B 0.013(2) 0.0140(19) 0.018(2) -0.0023(16) -0.0030(17) 0.0005(16)
O2'B 0.0147(15) 0.0229(15) 0.0205(15) -0.0041(13) -0.0090(12) 0.0045(13)
C3'B 0.015(2) 0.016(2) 0.017(2) -0.0020(16) -0.0055(17) 0.0027(17)
O3'B 0.0212(16) 0.0182(15) 0.0246(16) -0.0063(13) -0.0076(13) 0.0064(13)
C4'B 0.015(2) 0.0176(19) 0.0122(19) -0.0052(16) -0.0019(17) -0.0003(17)
C5'B 0.011(2) 0.022(2) 0.0124(19) -0.0021(17) -0.0040(16) -0.0013(16)
P2 0.0112(5) 0.0147(4) 0.0085(4) -0.0015(4) -0.0021(4) 0.0008(4)
O5P 0.0152(14) 0.0168(14) 0.0150(14) -0.0032(11) -0.0029(11) 0.0037(12)
O6P 0.0126(14) 0.0137(13) 0.0101(13) -0.0009(10) -0.0023(11) -0.0005(11)
O7P 0.0141(15) 0.0200(14) 0.0124(14) -0.0008(11) -0.0020(11) -0.0029(12)
O8P 0.0113(14) 0.0213(14) 0.0117(13) -0.0035(11) -0.0031(11) 0.0005(12)
Cu5 0.0146(3) 0.0144(3) 0.0104(3) 0.0013(2) 0.0009(2) -0.0029(2)
N9 0.0169(18) 0.0159(17) 0.0144(17) 0.0024(14) -0.0006(15) -0.0016(15)
N10 0.023(2) 0.0116(16) 0.0149(18) -0.0014(13) 0.0032(15) 0.0011(15)
C41 0.019(2) 0.027(2) 0.021(2) 0.0058(18) -0.0040(19) -0.002(2)
C42 0.019(2) 0.028(2) 0.039(3) -0.001(2) -0.011(2) -0.004(2)
C43 0.024(3) 0.026(2) 0.033(3) -0.006(2) -0.016(2) 0.006(2)
C44 0.035(3) 0.020(2) 0.017(2) -0.0015(18) -0.009(2) 0.008(2)
C45 0.025(2) 0.0119(19) 0.018(2) 0.0003(16) -0.0039(19) 0.0038(18)
C46 0.027(2) 0.0096(18) 0.019(2) 0.0003(16) 0.0037(19) 0.0042(18)
C47 0.039(3) 0.019(2) 0.014(2) -0.0019(17) 0.001(2) 0.009(2)
C48 0.042(3) 0.024(2) 0.021(2) 0.0053(19) 0.018(2) 0.005(2)
C49 0.032(3) 0.019(2) 0.026(2) 0.0029(19) 0.013(2) 0.001(2)
C50 0.026(2) 0.013(2) 0.023(2) 0.0029(17) 0.008(2) -0.0020(18)
Cl2 0.0212(5) 0.0289(5) 0.0187(5) -0.0033(4) 0.0014(4) -0.0078(5)
O5S 0.035(2) 0.064(3) 0.0292(18) -0.0248(18) 0.0011(16) -0.015(2)
O6S 0.0207(16) 0.0381(19) 0.0208(16) -0.0031(14) -0.0030(13) -0.0058(14)
O7S 0.0252(18) 0.0355(18) 0.040(2) 0.0002(16) -0.0056(16) -0.0010(15)
O8S 0.043(2) 0.0361(19) 0.0306(18) 0.0108(15) 0.0048(17) -0.0090(18)
Cl3 0.0346(7) 0.0411(7) 0.0314(6) -0.0075(5) -0.0006(5) -0.0010(6)
O9S 0.042(2) 0.040(2) 0.048(2) 0.0005(18) 0.0104(19) -0.0014(18)
O10S 0.038(2) 0.087(3) 0.037(2) -0.001(2) 0.0020(18) 0.018(2)
O11S 0.039(2) 0.073(3) 0.039(2) 0.004(2) 0.0137(19) -0.016(2)
O12S 0.098(4) 0.045(2) 0.062(3) -0.012(2) -0.036(3) -0.006(3)
Cl4 0.0240(6) 0.0213(5) 0.0294(6) 0.0047(4) -0.0033(5) -0.0014(4)
O13S 0.0288(19) 0.0343(19) 0.035(2) 0.0021(16) 0.0103(16) -0.0004(15)
O14S 0.033(2) 0.109(4) 0.031(2) 0.013(2) -0.0057(17) -0.001(2)
O15S 0.060(3) 0.063(3) 0.028(2) 0.0244(19) 0.0147(19) 0.033(2)
O16S 0.060(3) 0.035(2) 0.111(4) -0.025(2) 0.019(3) -0.012(2)
Cl5 0.0168(5) 0.0383(6) 0.0162(5) -0.0008(4) -0.0015(4) -0.0024(5)
O17S 0.038(2) 0.097(3) 0.038(2) -0.020(2) -0.0092(19) 0.036(2)
O18S 0.057(3) 0.066(2) 0.030(2) 0.0101(18) -0.0068(19) -0.045(2)
O19S 0.0169(14) 0.0285(16) 0.0189(15) 0.0030(13) -0.0040(12) -0.0023(13)
O20S 0.0349(19) 0.0398(19) 0.0145(14) 0.0042(13) -0.0021(14) -0.0087(17)
O3W 0.030(2) 0.043(2) 0.038(2) -0.0064(18) -0.0014(17) -0.0002(17)
O4W 0.035(2) 0.051(2) 0.038(2) -0.0202(18) -0.0028(18) 0.0108(19)
O5W 0.042(2) 0.0312(19) 0.039(2) 0.0052(16) 0.0059(18) -0.0002(17)
O6W 0.041(2) 0.045(2) 0.040(2) -0.0105(19) -0.0035(19) -0.0015(19)
O7W 0.022(2) 0.073(3) 0.039(2) -0.025(2) -0.0059(17) 0.008(2)
O8W 0.029(2) 0.095(4) 0.037(2) -0.026(2) -0.0026(18) -0.019(2)
O9W 0.069(3) 0.059(3) 0.044(3) -0.011(2) -0.011(2) 0.009(3)
O10W 0.056(3) 0.102(4) 0.043(3) -0.005(3) 0.005(2) -0.044(3)
O11W 0.106(4) 0.030(2) 0.046(3) -0.0066(19) -0.026(3) 0.009(3)

_geom_special_details            
;
 All esds (except the esd in the dihedral angle between two l.s. planes)
 are estimated using the full covariance matrix.  The cell esds are taken
 into account individually in the estimation of esds in distances, angles
 and torsion angles; correlations between esds in cell parameters are only
 used when they are defined by crystal symmetry.  An approximate (isotropic)
 treatment of cell esds is used for estimating esds involving l.s. planes.
;

loop_
_geom_bond_atom_site_label_1
_geom_bond_atom_site_label_2
_geom_bond_distance
_geom_bond_site_symmetry_2
_geom_bond_publ_flag
Cu1 O1O 1.920(3) . ?
Cu1 O5P 1.958(3) . ?
Cu1 N1 1.985(4) . ?
Cu1 N2 2.004(4) . ?
Cu1 O3P 2.515(3) . ?
Cu1 O1S 2.778(4) . ?
Cu2 O1O 1.897(3) . ?
Cu2 O1P 1.931(3) . ?
Cu2 N3 1.984(4) . ?
Cu2 N4 1.990(3) . ?
Cu2 O6P 2.488(3) . ?
Cu3 O2P 1.947(3) . ?
Cu3 O6P 1.964(3) . ?
Cu3 N5 1.992(3) . ?
Cu3 N6 2.003(3) . ?
Cu3 O1W 2.307(3) . ?
Cu4 O7P 1.939(3) . ?
Cu4 O3P 1.964(3) . ?
Cu4 N7 1.997(4) . ?
Cu4 N8 2.000(3) . ?
Cu4 O2W 2.326(3) . ?
O1W H1WA 0.832(14) . ?
O1W H1WB 0.838(14) . ?
O2W H2WA 0.840(14) . ?
O2W H2WB 0.845(14) . ?
O1O H1O 0.796(14) . ?
Cl1 O3S 1.412(4) . ?
Cl1 O4S 1.423(4) . ?
Cl1 O1S 1.442(4) . ?
Cl1 O2S 1.448(4) . ?
N1 C1 1.345(6) . ?
N1 C5 1.354(6) . ?
N2 C10 1.336(6) . ?
N2 C6 1.349(6) . ?
C1 C2 1.376(7) . ?
C1 H1 0.9500 . ?
C2 C3 1.377(7) . ?
C2 H2 0.9500 . ?
C3 C4 1.375(7) . ?
C3 H3 0.9500 . ?
C4 C5 1.383(6) . ?
C4 H4 0.9500 . ?
C5 C6 1.476(6) . ?
C6 C7 1.391(6) . ?
C7 C8 1.394(7) . ?
C7 H7 0.9500 . ?
C8 C9 1.383(7) . ?
C8 H8 0.9500 . ?
C9 C10 1.386(6) . ?
C9 H9 0.9500 . ?
C10 H10 0.9500 . ?
N3 C11 1.341(6) . ?
N3 C15 1.358(5) . ?
N4 C20 1.342(6) . ?
N4 C16 1.349(6) . ?
C11 C12 1.384(6) . ?
C11 H11 0.9500 . ?
C12 C13 1.392(7) . ?
C12 H12 0.9500 . ?
C13 C14 1.380(7) . ?
C13 H13 0.9500 . ?
C14 C15 1.383(6) . ?
C14 H14 0.9500 . ?
C15 C16 1.479(6) . ?
C16 C17 1.389(6) . ?
C17 C18 1.378(7) . ?
C17 H17 0.9500 . ?
C18 C19 1.367(7) . ?
C18 H18 0.9500 . ?
C19 C20 1.392(6) . ?
C19 H19 0.9500 . ?
C20 H20 0.9500 . ?
N5 C21 1.334(6) . ?
N5 C25 1.349(6) . ?
N6 C30 1.335(6) . ?
N6 C26 1.353(6) . ?
C21 C22 1.384(7) . ?
C21 H21 0.9500 . ?
C22 C23 1.367(8) . ?
C22 H22 0.9500 . ?
C23 C24 1.385(7) . ?
C23 H23 0.9500 . ?
C24 C25 1.390(6) . ?
C24 H24 0.9500 . ?
C25 C26 1.471(6) . ?
C26 C27 1.390(6) . ?
C27 C28 1.381(7) . ?
C27 H27 0.9500 . ?
C28 C29 1.379(7) . ?
C28 H28 0.9500 . ?
C29 C30 1.390(6) . ?
C29 H29 0.9500 . ?
C30 H30 0.9500 . ?
N7 C31 1.342(6) . ?
N7 C35 1.355(5) . ?
N8 C40 1.332(6) . ?
N8 C36 1.352(6) . ?
C31 C32 1.388(6) . ?
C31 H31 0.9500 . ?
C32 C33 1.373(7) . ?
C32 H32 0.9500 . ?
C33 C34 1.393(7) . ?
C33 H33 0.9500 . ?
C34 C35 1.380(7) . ?
C34 H34 0.9500 . ?
C35 C36 1.479(6) . ?
C36 C37 1.393(6) . ?
C37 C38 1.391(7) . ?
C37 H37 0.9500 . ?
C38 C39 1.389(8) . ?
C38 H38 0.9500 . ?
C39 C40 1.389(6) . ?
C39 H39 0.9500 . ?
C40 H40 0.9500 . ?
N1A C6A 1.369(5) . ?
N1A C2A 1.370(5) . ?
N1A C1'A 1.488(5) . ?
C2A O2A 1.253(5) . ?
C2A N3A 1.355(5) . ?
N3A C4A 1.335(5) . ?
N3A Cu5 2.004(3) 4_567 ?
C4A N4A 1.311(6) . ?
C4A C5A 1.431(6) . ?
N4A H4NA 0.78(2) . ?
N4A H4NB 0.80(2) . ?
C5A C6A 1.344(6) . ?
C5A H5A 0.9500 . ?
C6A H6A 0.9500 . ?
C1'A O1'A 1.412(5) . ?
C1'A C2'A 1.532(6) . ?
C1'A H1'A 1.0000 . ?
O1'A C4'A 1.445(5) . ?
C2'A O2'A 1.408(5) . ?
C2'A C3'A 1.539(6) . ?
C2'A H2'A 1.0000 . ?
O2'A H2OA 0.8400 . ?
C3'A O3'A 1.426(5) . ?
C3'A C4'A 1.519(6) . ?
C3'A H3'A 1.0000 . ?
O3'A H3OA 0.8400 . ?
C4'A C5'A 1.525(6) . ?
C4'A H4'A 1.0000 . ?
C5'A O4P 1.427(5) . ?
C5'A H5'1 0.9900 . ?
C5'A H5'2 0.9900 . ?
P1 O1P 1.504(3) . ?
P1 O3P 1.519(3) . ?
P1 O2P 1.527(3) . ?
P1 O4P 1.597(3) . ?
N1B C6B 1.356(5) . ?
N1B C2B 1.380(5) . ?
N1B C1'B 1.498(5) . ?
C2B O2B 1.236(5) . ?
C2B N3B 1.375(5) . ?
N3B C4B 1.344(6) . ?
N3B Cu5 1.989(3) . ?
C4B N4B 1.323(6) . ?
C4B C5B 1.419(6) . ?
N4B H4NC 0.79(2) . ?
N4B H4ND 0.81(2) . ?
C5B C6B 1.344(6) . ?
C5B H5B 0.9500 . ?
C6B H6B 0.9500 . ?
C1'B O1'B 1.410(5) . ?
C1'B C2'B 1.552(6) . ?
C1'B H1'B 1.0000 . ?
O1'B C4'B 1.450(5) . ?
C2'B O2'B 1.400(5) . ?
C2'B C3'B 1.541(6) . ?
C2'B H2'B 1.0000 . ?
O2'B H2OB 0.8400 . ?
C3'B O3'B 1.428(5) . ?
C3'B C4'B 1.521(6) . ?
C3'B H3'B 1.0000 . ?
O3'B H3OB 0.8400 . ?
C4'B C5'B 1.510(6) . ?
C4'B H4'B 1.0000 . ?
C5'B O8P 1.442(5) . ?
C5'B H5'3 0.9900 . ?
C5'B H5'4 0.9900 . ?
P2 O5P 1.511(3) . ?
P2 O6P 1.525(3) . ?
P2 O7P 1.530(3) . ?
P2 O8P 1.595(3) . ?
Cu5 N9 1.996(4) . ?
Cu5 N10 2.002(4) . ?
Cu5 N3A 2.004(3) 4_467 ?
N9 C41 1.338(6) . ?
N9 C45 1.344(6) . ?
N10 C50 1.344(6) . ?
N10 C46 1.345(6) . ?
C41 C42 1.378(7) . ?
C41 H41 0.9500 . ?
C42 C43 1.391(7) . ?
C42 H42 0.9500 . ?
C43 C44 1.383(7) . ?
C43 H43 0.9500 . ?
C44 C45 1.395(6) . ?
C44 H44 0.9500 . ?
C45 C46 1.476(6) . ?
C46 C47 1.395(6) . ?
C47 C48 1.388(7) . ?
C47 H47 0.9500 . ?
C48 C49 1.383(7) . ?
C48 H48 0.9500 . ?
C49 C50 1.386(6) . ?
C49 H49 0.9500 . ?
C50 H50 0.9500 . ?
Cl2 O6S 1.432(3) . ?
Cl2 O8S 1.434(3) . ?
Cl2 O5S 1.437(3) . ?
Cl2 O7S 1.441(4) . ?
Cl3 O10S 1.430(4) . ?
Cl3 O11S 1.435(4) . ?
Cl3 O9S 1.435(4) . ?
Cl3 O12S 1.445(4) . ?
Cl4 O15S 1.409(4) . ?
Cl4 O16S 1.414(4) . ?
Cl4 O14S 1.438(4) . ?
Cl4 O13S 1.445(4) . ?
Cl5 O18S 1.429(4) . ?
Cl5 O20S 1.430(3) . ?
Cl5 O19S 1.444(3) . ?
Cl5 O17S 1.448(4) . ?
O3W H3WA 0.836(14) . ?
O3W H3WB 0.836(14) . ?
O4W H4WA 0.839(14) . ?
O4W H4WB 0.839(14) . ?
O5W H5WA 0.839(14) . ?
O5W H5WB 0.838(14) . ?
O6W H6WA 0.840(14) . ?
O6W H6WB 0.843(14) . ?
O7W H7WA 0.846(14) . ?
O7W H7WB 0.847(14) . ?
O8W H8WA 0.830(14) . ?
O8W H8WB 0.835(14) . ?
O9W H9WA 0.852(14) . ?
O9W H9WB 0.847(14) . ?
O10W H10A 0.846(15) . ?
O10W H10B 0.862(14) . ?
O11W H11A 0.850(14) . ?
O11W H11B 0.849(14) . ?

loop_
_geom_angle_atom_site_label_1
_geom_angle_atom_site_label_2
_geom_angle_atom_site_label_3
_geom_angle
_geom_angle_site_symmetry_1
_geom_angle_site_symmetry_3
_geom_angle_publ_flag
O1O Cu1 O5P 93.34(12) . . ?
O1O Cu1 N1 166.94(13) . . ?
O5P Cu1 N1 94.23(14) . . ?
O1O Cu1 N2 94.12(14) . . ?
O5P Cu1 N2 166.16(13) . . ?
N1 Cu1 N2 80.76(15) . . ?
O1O Cu1 O3P 103.91(11) . . ?
O5P Cu1 O3P 86.18(10) . . ?
N1 Cu1 O3P 87.22(12) . . ?
N2 Cu1 O3P 80.72(12) . . ?
O1O Cu1 O1S 84.96(12) . . ?
O5P Cu1 O1S 89.89(13) . . ?
N1 Cu1 O1S 84.42(13) . . ?
N2 Cu1 O1S 102.36(15) . . ?
O3P Cu1 O1S 170.48(11) . . ?
O1O Cu2 O1P 88.87(12) . . ?
O1O Cu2 N3 162.04(14) . . ?
O1P Cu2 N3 92.97(13) . . ?
O1O Cu2 N4 99.26(14) . . ?
O1P Cu2 N4 169.12(13) . . ?
N3 Cu2 N4 81.53(15) . . ?
O1O Cu2 O6P 109.51(12) . . ?
O1P Cu2 O6P 86.67(10) . . ?
N3 Cu2 O6P 88.44(12) . . ?
N4 Cu2 O6P 83.82(12) . . ?
O2P Cu3 O6P 92.34(11) . . ?
O2P Cu3 N5 90.11(14) . . ?
O6P Cu3 N5 162.29(13) . . ?
O2P Cu3 N6 167.90(14) . . ?
O6P Cu3 N6 93.64(13) . . ?
N5 Cu3 N6 81.05(15) . . ?
O2P Cu3 O1W 94.85(12) . . ?
O6P Cu3 O1W 96.46(12) . . ?
N5 Cu3 O1W 100.81(13) . . ?
N6 Cu3 O1W 94.92(13) . . ?
O7P Cu4 O3P 92.05(12) . . ?
O7P Cu4 N7 91.54(13) . . ?
O3P Cu4 N7 163.72(13) . . ?
O7P Cu4 N8 171.45(13) . . ?
O3P Cu4 N8 93.55(13) . . ?
N7 Cu4 N8 81.32(14) . . ?
O7P Cu4 O2W 96.58(12) . . ?
O3P Cu4 O2W 96.14(12) . . ?
N7 Cu4 O2W 99.22(13) . . ?
N8 Cu4 O2W 89.25(13) . . ?
Cu3 O1W H1WA 129(4) . . ?
Cu3 O1W H1WB 102(4) . . ?
H1WA O1W H1WB 106(2) . . ?
Cu4 O2W H2WA 109(4) . . ?
Cu4 O2W H2WB 102(4) . . ?
H2WA O2W H2WB 103(2) . . ?
Cu2 O1O Cu1 114.05(15) . . ?
Cu2 O1O H1O 113(4) . . ?
Cu1 O1O H1O 116(4) . . ?
O3S Cl1 O4S 109.4(3) . . ?
O3S Cl1 O1S 108.9(3) . . ?
O4S Cl1 O1S 110.5(3) . . ?
O3S Cl1 O2S 109.3(3) . . ?
O4S Cl1 O2S 109.5(3) . . ?
O1S Cl1 O2S 109.3(2) . . ?
Cl1 O1S Cu1 129.7(2) . . ?
C1 N1 C5 119.1(4) . . ?
C1 N1 Cu1 125.4(3) . . ?
C5 N1 Cu1 115.4(3) . . ?
C10 N2 C6 119.7(4) . . ?
C10 N2 Cu1 124.6(3) . . ?
C6 N2 Cu1 114.3(3) . . ?
N1 C1 C2 122.1(4) . . ?
N1 C1 H1 119.0 . . ?
C2 C1 H1 119.0 . . ?
C1 C2 C3 118.6(5) . . ?
C1 C2 H2 120.7 . . ?
C3 C2 H2 120.7 . . ?
C4 C3 C2 120.0(5) . . ?
C4 C3 H3 120.0 . . ?
C2 C3 H3 120.0 . . ?
C3 C4 C5 119.0(4) . . ?
C3 C4 H4 120.5 . . ?
C5 C4 H4 120.5 . . ?
N1 C5 C4 121.1(4) . . ?
N1 C5 C6 113.8(4) . . ?
C4 C5 C6 125.1(4) . . ?
N2 C6 C7 121.4(4) . . ?
N2 C6 C5 114.5(4) . . ?
C7 C6 C5 124.0(4) . . ?
C6 C7 C8 118.5(4) . . ?
C6 C7 H7 120.8 . . ?
C8 C7 H7 120.8 . . ?
C9 C8 C7 119.6(4) . . ?
C9 C8 H8 120.2 . . ?
C7 C8 H8 120.2 . . ?
C8 C9 C10 118.6(5) . . ?
C8 C9 H9 120.7 . . ?
C10 C9 H9 120.7 . . ?
N2 C10 C9 122.2(4) . . ?
N2 C10 H10 118.9 . . ?
C9 C10 H10 118.9 . . ?
C11 N3 C15 119.5(4) . . ?
C11 N3 Cu2 125.5(3) . . ?
C15 N3 Cu2 114.9(3) . . ?
C20 N4 C16 119.6(4) . . ?
C20 N4 Cu2 125.1(3) . . ?
C16 N4 Cu2 114.4(3) . . ?
N3 C11 C12 122.2(4) . . ?
N3 C11 H11 118.9 . . ?
C12 C11 H11 118.9 . . ?
C11 C12 C13 118.1(4) . . ?
C11 C12 H12 120.9 . . ?
C13 C12 H12 120.9 . . ?
C14 C13 C12 119.8(4) . . ?
C14 C13 H13 120.1 . . ?
C12 C13 H13 120.1 . . ?
C13 C14 C15 119.3(4) . . ?
C13 C14 H14 120.4 . . ?
C15 C14 H14 120.4 . . ?
N3 C15 C14 121.0(4) . . ?
N3 C15 C16 113.9(4) . . ?
C14 C15 C16 125.1(4) . . ?
N4 C16 C17 121.2(4) . . ?
N4 C16 C15 114.7(4) . . ?
C17 C16 C15 124.1(4) . . ?
C18 C17 C16 118.8(4) . . ?
C18 C17 H17 120.6 . . ?
C16 C17 H17 120.6 . . ?
C19 C18 C17 120.3(4) . . ?
C19 C18 H18 119.9 . . ?
C17 C18 H18 119.9 . . ?
C18 C19 C20 118.7(5) . . ?
C18 C19 H19 120.7 . . ?
C20 C19 H19 120.7 . . ?
N4 C20 C19 121.5(4) . . ?
N4 C20 H20 119.2 . . ?
C19 C20 H20 119.2 . . ?
C21 N5 C25 119.4(4) . . ?
C21 N5 Cu3 125.4(3) . . ?
C25 N5 Cu3 114.9(3) . . ?
C30 N6 C26 119.6(4) . . ?
C30 N6 Cu3 125.7(3) . . ?
C26 N6 Cu3 114.7(3) . . ?
N5 C21 C22 122.2(5) . . ?
N5 C21 H21 118.9 . . ?
C22 C21 H21 118.9 . . ?
C23 C22 C21 118.8(5) . . ?
C23 C22 H22 120.6 . . ?
C21 C22 H22 120.6 . . ?
C22 C23 C24 119.6(4) . . ?
C22 C23 H23 120.2 . . ?
C24 C23 H23 120.2 . . ?
C23 C24 C25 119.0(5) . . ?
C23 C24 H24 120.5 . . ?
C25 C24 H24 120.5 . . ?
N5 C25 C24 120.9(4) . . ?
N5 C25 C26 114.8(4) . . ?
C24 C25 C26 124.2(4) . . ?
N6 C26 C27 121.1(4) . . ?
N6 C26 C25 114.4(4) . . ?
C27 C26 C25 124.6(4) . . ?
C28 C27 C26 119.1(5) . . ?
C28 C27 H27 120.4 . . ?
C26 C27 H27 120.4 . . ?
C29 C28 C27 119.5(4) . . ?
C29 C28 H28 120.2 . . ?
C27 C28 H28 120.2 . . ?
C28 C29 C30 118.8(5) . . ?
C28 C29 H29 120.6 . . ?
C30 C29 H29 120.6 . . ?
N6 C30 C29 121.9(4) . . ?
N6 C30 H30 119.1 . . ?
C29 C30 H30 119.1 . . ?
C31 N7 C35 119.3(4) . . ?
C31 N7 Cu4 125.7(3) . . ?
C35 N7 Cu4 114.7(3) . . ?
C40 N8 C36 119.1(4) . . ?
C40 N8 Cu4 126.2(3) . . ?
C36 N8 Cu4 114.6(3) . . ?
N7 C31 C32 121.5(4) . . ?
N7 C31 H31 119.3 . . ?
C32 C31 H31 119.3 . . ?
C33 C32 C31 119.5(4) . . ?
C33 C32 H32 120.3 . . ?
C31 C32 H32 120.3 . . ?
C32 C33 C34 119.3(4) . . ?
C32 C33 H33 120.4 . . ?
C34 C33 H33 120.4 . . ?
C35 C34 C33 118.7(4) . . ?
C35 C34 H34 120.6 . . ?
C33 C34 H34 120.6 . . ?
N7 C35 C34 121.8(4) . . ?
N7 C35 C36 114.4(4) . . ?
C34 C35 C36 123.8(4) . . ?
N8 C36 C37 122.0(4) . . ?
N8 C36 C35 114.5(4) . . ?
C37 C36 C35 123.5(4) . . ?
C38 C37 C36 118.3(5) . . ?
C38 C37 H37 120.8 . . ?
C36 C37 H37 120.8 . . ?
C39 C38 C37 119.6(4) . . ?
C39 C38 H38 120.2 . . ?
C37 C38 H38 120.2 . . ?
C40 C39 C38 118.5(5) . . ?
C40 C39 H39 120.8 . . ?
C38 C39 H39 120.8 . . ?
N8 C40 C39 122.6(4) . . ?
N8 C40 H40 118.7 . . ?
C39 C40 H40 118.7 . . ?
C6A N1A C2A 119.3(4) . . ?
C6A N1A C1'A 122.0(3) . . ?
C2A N1A C1'A 118.8(3) . . ?
O2A C2A N3A 118.9(4) . . ?
O2A C2A N1A 121.6(4) . . ?
N3A C2A N1A 119.5(4) . . ?
C4A N3A C2A 122.1(3) . . ?
C4A N3A Cu5 136.5(3) . 4_567 ?
C2A N3A Cu5 100.5(3) . 4_567 ?
N4A C4A N3A 119.8(4) . . ?
N4A C4A C5A 121.0(4) . . ?
N3A C4A C5A 119.1(4) . . ?
C4A N4A H4NA 124(3) . . ?
C4A N4A H4NB 121(3) . . ?
H4NA N4A H4NB 114(5) . . ?
C6A C5A C4A 117.7(4) . . ?
C6A C5A H5A 121.1 . . ?
C4A C5A H5A 121.1 . . ?
C5A C6A N1A 122.2(4) . . ?
C5A C6A H6A 118.9 . . ?
N1A C6A H6A 118.9 . . ?
O1'A C1'A N1A 107.6(3) . . ?
O1'A C1'A C2'A 107.4(3) . . ?
N1A C1'A C2'A 113.6(3) . . ?
O1'A C1'A H1'A 109.4 . . ?
N1A C1'A H1'A 109.4 . . ?
C2'A C1'A H1'A 109.4 . . ?
C1'A O1'A C4'A 109.8(3) . . ?
O2'A C2'A C1'A 110.0(3) . . ?
O2'A C2'A C3'A 114.9(3) . . ?
C1'A C2'A C3'A 101.7(3) . . ?
O2'A C2'A H2'A 110.0 . . ?
C1'A C2'A H2'A 110.0 . . ?
C3'A C2'A H2'A 110.0 . . ?
C2'A O2'A H2OA 109.5 . . ?
O3'A C3'A C4'A 107.4(3) . . ?
O3'A C3'A C2'A 110.5(3) . . ?
C4'A C3'A C2'A 101.2(3) . . ?
O3'A C3'A H3'A 112.4 . . ?
C4'A C3'A H3'A 112.4 . . ?
C2'A C3'A H3'A 112.4 . . ?
C3'A O3'A H3OA 109.5 . . ?
O1'A C4'A C3'A 105.2(3) . . ?
O1'A C4'A C5'A 111.0(3) . . ?
C3'A C4'A C5'A 112.5(4) . . ?
O1'A C4'A H4'A 109.4 . . ?
C3'A C4'A H4'A 109.4 . . ?
C5'A C4'A H4'A 109.4 . . ?
O4P C5'A C4'A 107.0(3) . . ?
O4P C5'A H5'1 110.3 . . ?
C4'A C5'A H5'1 110.3 . . ?
O4P C5'A H5'2 110.3 . . ?
C4'A C5'A H5'2 110.3 . . ?
H5'1 C5'A H5'2 108.6 . . ?
O1P P1 O3P 113.51(16) . . ?
O1P P1 O2P 113.76(16) . . ?
O3P P1 O2P 112.46(16) . . ?
O1P P1 O4P 106.37(16) . . ?
O3P P1 O4P 102.81(16) . . ?
O2P P1 O4P 106.88(16) . . ?
P1 O1P Cu2 127.69(17) . . ?
P1 O2P Cu3 124.33(16) . . ?
P1 O3P Cu4 130.27(17) . . ?
P1 O3P Cu1 114.38(15) . . ?
Cu4 O3P Cu1 107.67(12) . . ?
C5'A O4P P1 120.7(3) . . ?
C6B N1B C2B 120.8(3) . . ?
C6B N1B C1'B 121.3(3) . . ?
C2B N1B C1'B 117.6(3) . . ?
O2B C2B N3B 120.1(4) . . ?
O2B C2B N1B 121.9(4) . . ?
N3B C2B N1B 118.0(4) . . ?
C4B N3B C2B 121.1(4) . . ?
C4B N3B Cu5 127.8(3) . . ?
C2B N3B Cu5 110.9(3) . . ?
N4B C4B N3B 118.8(4) . . ?
N4B C4B C5B 121.0(4) . . ?
N3B C4B C5B 120.2(4) . . ?
C4B N4B H4NC 119(3) . . ?
C4B N4B H4ND 118(3) . . ?
H4NC N4B H4ND 123(5) . . ?
C6B C5B C4B 117.8(4) . . ?
C6B C5B H5B 121.1 . . ?
C4B C5B H5B 121.1 . . ?
C5B C6B N1B 121.7(4) . . ?
C5B C6B H6B 119.2 . . ?
N1B C6B H6B 119.2 . . ?
O1'B C1'B N1B 108.2(3) . . ?
O1'B C1'B C2'B 107.2(3) . . ?
N1B C1'B C2'B 112.8(3) . . ?
O1'B C1'B H1'B 109.5 . . ?
N1B C1'B H1'B 109.5 . . ?
C2'B C1'B H1'B 109.5 . . ?
C1'B O1'B C4'B 109.5(3) . . ?
O2'B C2'B C3'B 110.7(3) . . ?
O2'B C2'B C1'B 113.6(3) . . ?
C3'B C2'B C1'B 103.3(3) . . ?
O2'B C2'B H2'B 109.7 . . ?
C3'B C2'B H2'B 109.7 . . ?
C1'B C2'B H2'B 109.7 . . ?
C2'B O2'B H2OB 109.5 . . ?
O3'B C3'B C4'B 110.0(3) . . ?
O3'B C3'B C2'B 109.1(3) . . ?
C4'B C3'B C2'B 102.4(3) . . ?
O3'B C3'B H3'B 111.6 . . ?
C4'B C3'B H3'B 111.6 . . ?
C2'B C3'B H3'B 111.6 . . ?
C3'B O3'B H3OB 109.5 . . ?
O1'B C4'B C5'B 112.8(3) . . ?
O1'B C4'B C3'B 103.8(3) . . ?
C5'B C4'B C3'B 113.4(4) . . ?
O1'B C4'B H4'B 108.9 . . ?
C5'B C4'B H4'B 108.9 . . ?
C3'B C4'B H4'B 108.9 . . ?
O8P C5'B C4'B 109.8(3) . . ?
O8P C5'B H5'3 109.7 . . ?
C4'B C5'B H5'3 109.7 . . ?
O8P C5'B H5'4 109.7 . . ?
C4'B C5'B H5'4 109.7 . . ?
H5'3 C5'B H5'4 108.2 . . ?
O5P P2 O6P 112.93(16) . . ?
O5P P2 O7P 113.82(16) . . ?
O6P P2 O7P 112.44(16) . . ?
O5P P2 O8P 107.53(16) . . ?
O6P P2 O8P 103.11(15) . . ?
O7P P2 O8P 106.04(15) . . ?
P2 O5P Cu1 127.84(17) . . ?
P2 O6P Cu3 130.76(17) . . ?
P2 O6P Cu2 113.60(14) . . ?
Cu3 O6P Cu2 107.73(12) . . ?
P2 O7P Cu4 125.66(17) . . ?
C5'B O8P P2 118.7(3) . . ?
N3B Cu5 N9 170.98(14) . . ?
N3B Cu5 N10 97.40(14) . . ?
N9 Cu5 N10 81.01(14) . . ?
N3B Cu5 N3A 89.65(14) . 4_467 ?
N9 Cu5 N3A 93.96(14) . 4_467 ?
N10 Cu5 N3A 165.24(14) . 4_467 ?
C41 N9 C45 119.5(4) . . ?
C41 N9 Cu5 125.7(3) . . ?
C45 N9 Cu5 114.8(3) . . ?
C50 N10 C46 119.5(4) . . ?
C50 N10 Cu5 125.8(3) . . ?
C46 N10 Cu5 114.7(3) . . ?
N9 C41 C42 122.5(4) . . ?
N9 C41 H41 118.7 . . ?
C42 C41 H41 118.7 . . ?
C41 C42 C43 118.5(5) . . ?
C41 C42 H42 120.8 . . ?
C43 C42 H42 120.8 . . ?
C44 C43 C42 119.3(4) . . ?
C44 C43 H43 120.4 . . ?
C42 C43 H43 120.4 . . ?
C43 C44 C45 119.1(4) . . ?
C43 C44 H44 120.5 . . ?
C45 C44 H44 120.5 . . ?
N9 C45 C44 121.1(4) . . ?
N9 C45 C46 114.7(4) . . ?
C44 C45 C46 124.1(4) . . ?
N10 C46 C47 121.9(4) . . ?
N10 C46 C45 114.5(4) . . ?
C47 C46 C45 123.6(4) . . ?
C48 C47 C46 118.3(4) . . ?
C48 C47 H47 120.9 . . ?
C46 C47 H47 120.9 . . ?
C49 C48 C47 119.6(4) . . ?
C49 C48 H48 120.2 . . ?
C47 C48 H48 120.2 . . ?
C48 C49 C50 119.2(5) . . ?
C48 C49 H49 120.4 . . ?
C50 C49 H49 120.4 . . ?
N10 C50 C49 121.5(5) . . ?
N10 C50 H50 119.2 . . ?
C49 C50 H50 119.2 . . ?
O6S Cl2 O8S 108.7(2) . . ?
O6S Cl2 O5S 109.6(2) . . ?
O8S Cl2 O5S 110.2(2) . . ?
O6S Cl2 O7S 109.5(2) . . ?
O8S Cl2 O7S 109.6(2) . . ?
O5S Cl2 O7S 109.1(2) . . ?
O10S Cl3 O11S 109.2(3) . . ?
O10S Cl3 O9S 109.5(3) . . ?
O11S Cl3 O9S 110.8(3) . . ?
O10S Cl3 O12S 110.1(3) . . ?
O11S Cl3 O12S 109.3(3) . . ?
O9S Cl3 O12S 108.0(3) . . ?
O15S Cl4 O16S 114.6(3) . . ?
O15S Cl4 O14S 107.6(3) . . ?
O16S Cl4 O14S 107.9(3) . . ?
O15S Cl4 O13S 110.3(2) . . ?
O16S Cl4 O13S 108.3(3) . . ?
O14S Cl4 O13S 108.0(3) . . ?
O18S Cl5 O20S 110.2(2) . . ?
O18S Cl5 O19S 109.8(2) . . ?
O20S Cl5 O19S 109.8(2) . . ?
O18S Cl5 O17S 110.5(3) . . ?
O20S Cl5 O17S 108.4(2) . . ?
O19S Cl5 O17S 108.2(2) . . ?
H3WA O3W H3WB 106(2) . . ?
H4WA O4W H4WB 105(2) . . ?
H5WA O5W H5WB 105(2) . . ?
H6WA O6W H6WB 104(2) . . ?
H7WA O7W H7WB 104(2) . . ?
H8WA O8W H8WB 106(2) . . ?
H9WA O9W H9WB 104(2) . . ?
H10A O10W H10B 102(2) . . ?
H11A O11W H11B 102(2) . . ?

loop_
_geom_hbond_atom_site_label_D
_geom_hbond_atom_site_label_H
_geom_hbond_atom_site_label_A
_geom_hbond_distance_DH
_geom_hbond_distance_HA
_geom_hbond_distance_DA
_geom_hbond_angle_DHA
_geom_hbond_site_symmetry_A
O1W H1WA O7W 0.832(14) 1.998(16) 2.828(5) 176(5) .
O1W H1WB O7P 0.838(14) 2.04(2) 2.815(4) 153(5) .
O2W H2WB O2P 0.845(14) 2.02(3) 2.784(4) 150(5) .
O1O H1O O2S 0.796(14) 2.15(2) 2.907(5) 159(5) .
N4A H4NA O2B 0.78(2) 2.37(4) 3.055(5) 147(5) 4_567
N4A H4NB O8W 0.80(2) 2.18(4) 2.886(6) 147(4) .
O2'A H2OA O10W 0.84 2.39 3.130(7) 147.4 .
O3'A H3OA O7S 0.84 2.06 2.867(5) 160.6 .
N4B H4NC O2A 0.79(2) 2.14(3) 2.883(5) 155(5) 4_467
N4B H4ND O10W 0.81(2) 1.96(3) 2.759(6) 166(6) 4_467
O2'B H2OB O19S 0.84 2.19 2.944(4) 149.2 4_467
O3'B H3OB O4W 0.84 1.90 2.724(5) 166.4 4_467
O3W H3WA O8S 0.836(14) 2.17(2) 2.973(6) 162(6) .
O3W H3WB O11W 0.836(14) 1.85(2) 2.668(6) 167(7) .
O4W H4WA O6W 0.839(14) 1.962(17) 2.793(6) 171(6) .
O4W H4WB O1S 0.839(14) 2.27(3) 3.075(6) 161(7) 4_567
O5W H5WA O3'A 0.839(14) 1.96(2) 2.788(5) 167(6) 3_747
O5W H5WB O17S 0.838(14) 1.98(2) 2.779(6) 159(6) .
O6W H6WA O2S 0.840(14) 2.30(4) 3.079(6) 153(7) 1_545
O6W H6WB O12S 0.843(14) 2.031(16) 2.870(6) 174(6) .
O7W H7WA O13S 0.846(14) 2.12(3) 2.898(5) 152(6) 4_467
O7W H7WB O10W 0.847(14) 1.99(3) 2.807(6) 160(7) 4_467
O8W H8WA O14S 0.830(14) 2.16(3) 2.957(6) 160(8) .
O8W H8WB O11S 0.835(14) 2.12(2) 2.941(7) 169(8) .
O9W H9WA O12S 0.852(14) 2.030(18) 2.871(7) 169(7) .
O9W H9WB O7W 0.847(14) 1.88(2) 2.712(7) 168(7) .
O10W H10A O3W 0.846(15) 1.98(4) 2.740(6) 150(7) .
O11W H11A O5W 0.850(14) 1.92(4) 2.728(5) 159(9) 1_655
O11W H11B O3'B 0.849(14) 2.01(4) 2.819(6) 160(9) 2_775
O4W H4WB Cl1 0.839(14) 2.964(19) 3.788(4) 168(6) 4_567
O4W H4WB O3S 0.839(14) 2.59(5) 3.282(7) 141(6) 4_567

_refine_diff_density_max         0.973
_refine_diff_density_min         -0.495
_refine_diff_density_rms         0.060

_shelxl_version_number           2013-4

_shelx_res_file                  
;
TITL cyt4 in P2(1)2(1)2(1)
CELL 1.54178  16.4315  18.8700  30.2857  90.000  90.000  90.000
ZERR    4.00   0.0012   0.0014   0.0022   0.000   0.000   0.000
LATT -1
SYMM 0.5-X, -Y, 0.5+Z
SYMM -X, 0.5+Y, 0.5-Z
SYMM 0.5+X, 0.5-Y, -Z
SFAC C H N O P CL CU
UNIT 272 348 64 192 8 20 20
TEMP -183.000

L.S. 20
BOND $H

FMAP 2
PLAN 5

BIND CU1 O3P    ! BOND ADDED TO BOND LIST
BIND CU1 O1S    ! BOND ADDED TO BOND LIST
BIND CU2 O6P    ! BOND ADDED TO BOND LIST

EQIV $1 x+1/2, -y+3/2, -z+2
EQIV $2 x-1/2, -y+3/2, -z+2
EQIV $3 -x+2, y-1/2, -z+5/2
EQIV $4 x, y-1, z
EQIV $5 x+1, y, z
EQIV $6 -x+5/2, -y+2, z+1/2

HTAB O1W O7W
HTAB O1W O7P
HTAB O2W O2P
HTAB O1O O2S
HTAB N4A O2B_$1
HTAB N4A O8W
HTAB O2'A O10W
HTAB O3'A O7S
HTAB N4B O2A_$2
HTAB N4B O10W_$2
HTAB O2'B O19S_$2
HTAB O3'B O4W_$2
HTAB O3W O8S
HTAB O3W O11W
HTAB O4W O6W
HTAB O4W O1S_$1
HTAB O5W O3'A_$3
HTAB O5W O17S
HTAB O6W O2S_$4
HTAB O6W O12S
HTAB O7W O13S_$2
HTAB O7W O10W_$2
HTAB O8W O14S
HTAB O8W O11S
HTAB O9W O12S
HTAB O9W O7W
HTAB O10W O3W
HTAB O11W O5W_$5
HTAB O11W O3'B_$6
HTAB O4W Cl1_$1
HTAB O4W O3S_$1

SIMU 0.02 Cl1 > O4S
SIMU 0.02 Cl2 > O8S
SIMU 0.02 Cl3 > O12S
SIMU 0.02 Cl4 > O16S
SIMU 0.02 Cl5 > O20S
DELU 0.005 Cl1 > O4S
DELU 0.005 Cl2 > O8S
DELU 0.005 Cl3 > O12S
DELU 0.005 Cl4 > O16S
DELU 0.005 Cl5 > O20S

TWIN

ACTA

DFIX 0.80 0.01 O1O H1O
DFIX 0.84 0.01 O1W H1WA O1W H1WB O2W H2WA O2W H2WB O3W H3WA O3W H3WB O4W H4WA
DFIX 0.84 0.01 O4W H4WB O5W H5WA O5W H5WB O6W H6WA O6W H6WB O7W H7WA O7W H7WB
DFIX 0.84 0.01 O8W H8WA O8W H8WB O9W H9WA O9W H9WB O10W H10A O10W H10B
DFIX 0.84 0.01 O11W H11A O11W H11B
DFIX 1.33 0.01 H1WA H1WB H2WA H2WB H3WA H3WB H4WA H4WB H5WA H5WB H6WA H6WB
DFIX 1.33 0.01 H7WA H7WB H8WA H8WB H9WA H9WB H10A H10B H11A H11B

DFIX 0.80 N4A H4NA N4A H4NB N4B H4NC N4B H4ND
SADI 0.02 C4A H4NA C4A H4NB C4B H4NC C4B H4ND

SADI 0.01 CL1 O1S CL1 O2S CL1 O3S CL1 O4S
SADI 0.02 O1S O2S O1S O3S O1S O4S O2S O3S O2S O4S O3S O4S

REM ############################## CLUSTER #################################
WGHT    0.035600    7.105800
BASF   0.01451
FVAR       0.04821
CU1   7    0.937758    1.115244    1.011236    11.00000    0.01750    0.01767 =
         0.01211   -0.00413    0.00077    0.00112
CU2   7    1.094754    1.102024    0.949139    11.00000    0.01514    0.01533 =
         0.01035    0.00112   -0.00049    0.00168
CU3   7    1.116948    0.911754    0.949260    11.00000    0.01156    0.01264 =
         0.01154   -0.00051   -0.00031    0.00119
CU4   7    0.930253    0.932065    1.047651    11.00000    0.01354    0.01471 =
         0.00952   -0.00057   -0.00039   -0.00125
O1W   4    1.030468    0.817072    0.960236    11.00000    0.02897    0.01784 =
         0.02597   -0.00308    0.00366   -0.00278
H1WA  2    1.018440    0.784228    0.943124    11.00000   -1.50000
H1WB  2    0.986466    0.837467    0.966110    11.00000   -1.50000
O2W   4    1.024641    0.841255    1.056224    11.00000    0.02349    0.02080 =
         0.02749    0.00468   -0.00007    0.00124
H2WA  2    1.016536    0.810670    1.036563    11.00000   -1.50000
H2WB  2    1.068154    0.861063    1.047981    11.00000   -1.50000
O1O   4    1.020191    1.163450    0.977820    11.00000    0.01933    0.01817 =
         0.01444    0.00061   -0.00060    0.00309
H1O   2    1.005086    1.195119    0.962537    11.00000   -1.50000
REM **************** COORDINATED ClO4- ****************
CL1   6    0.853259    1.287520    0.959873    11.00000    0.03038    0.02722 =
         0.02548    0.00124   -0.00173    0.00738
O1S   4    0.834258    1.219809    0.979357    11.00000    0.03706    0.03938 =
         0.07879    0.02589    0.01069    0.00818
O2S   4    0.934910    1.285469    0.941907    11.00000    0.04457    0.03303 =
         0.05784    0.01784    0.01959    0.01378
O3S   4    0.797361    1.301301    0.925540    11.00000    0.06325    0.09445 =
         0.06332    0.02640   -0.02929    0.00997
O4S   4    0.847986    1.342225    0.992065    11.00000    0.09865    0.06290 =
         0.04932   -0.02861    0.02220   -0.01434
REM **************************** BIPY 1 ******************************
N1    3    0.843089    1.087566    1.048134    11.00000    0.02057    0.01737 =
         0.01559   -0.00265    0.00032    0.00725
N2    3    0.973843    1.155832    1.069182    11.00000    0.02117    0.01530 =
         0.01616   -0.00307   -0.00144    0.00316
C1    1    0.775306    1.055524    1.033281    11.00000    0.01796    0.02538 =
         0.02247   -0.00741    0.00065    0.00323
AFIX  43
H1    2    0.769117    1.048035    1.002445    11.00000   -1.20000
AFIX   0
C2    1    0.714652    1.033253    1.061345    11.00000    0.01664    0.02669 =
         0.03160   -0.00539    0.00489    0.00268
AFIX  43
H2    2    0.667272    1.010678    1.050151    11.00000   -1.20000
AFIX   0
C3    1    0.724025    1.044354    1.106007    11.00000    0.02895    0.02605 =
         0.02993   -0.00223    0.01180    0.00428
AFIX  43
H3    2    0.683486    1.028362    1.126030    11.00000   -1.20000
AFIX   0
C4    1    0.792080    1.078593    1.121604    11.00000    0.03135    0.02146 =
         0.01683   -0.00138    0.00597    0.00890
AFIX  43
H4    2    0.798318    1.087552    1.152286    11.00000   -1.20000
AFIX   0
C5    1    0.851299    1.099790    1.091977    11.00000    0.02223    0.01454 =
         0.01778   -0.00209   -0.00078    0.00939
C6    1    0.927756    1.136089    1.103910    11.00000    0.02273    0.01204 =
         0.01731   -0.00157   -0.00169    0.00810
C7    1    0.952998    1.148037    1.147112    11.00000    0.03138    0.01799 =
         0.01798   -0.00428   -0.00333    0.00561
AFIX  43
H7    2    0.919700    1.134554    1.171340    11.00000   -1.20000
AFIX   0
C8    1    1.028272    1.180246    1.154048    11.00000    0.04264    0.02124 =
         0.01554   -0.00506   -0.00863    0.00762
AFIX  43
H8    2    1.047322    1.188355    1.183230    11.00000   -1.20000
AFIX   0
C9    1    1.075068    1.200333    1.118208    11.00000    0.03114    0.02045 =
         0.02411   -0.00613   -0.00873   -0.00073
AFIX  43
H9    2    1.126251    1.222783    1.122348    11.00000   -1.20000
AFIX   0
C10   1    1.045683    1.187005    1.076139    11.00000    0.02582    0.01557 =
         0.02156   -0.00405   -0.00163    0.00063
AFIX  43
H10   2    1.077708    1.200493    1.051412    11.00000   -1.20000
AFIX   0
REM **************************** BIPY 2 ******************************
N3    3    1.193344    1.065252    0.919074    11.00000    0.01792    0.01187 =
         0.01579    0.00153    0.00079   -0.00136
N4    3    1.059190    1.116298    0.886952    11.00000    0.02123    0.01567 =
         0.01351    0.00225   -0.00124   -0.00122
C11   1    1.261080    1.042356    0.939265    11.00000    0.01905    0.01573 =
         0.02117    0.00190   -0.00017   -0.00299
AFIX  43
H11   2    1.264297    1.045098    0.970537    11.00000   -1.20000
AFIX   0
C12   1    1.326437    1.014874    0.916078    11.00000    0.01800    0.01571 =
         0.03444    0.00407    0.00303    0.00045
AFIX  43
H12   2    1.373707    0.998577    0.931015    11.00000   -1.20000
AFIX   0
C13   1    1.320957    1.011785    0.870238    11.00000    0.02496    0.01666 =
         0.03258   -0.00389    0.01156   -0.00048
AFIX  43
H13   2    1.364603    0.992752    0.853429    11.00000   -1.20000
AFIX   0
C14   1    1.251944    1.036449    0.849281    11.00000    0.02914    0.01968 =
         0.02093    0.00019    0.00813   -0.00500
AFIX  43
H14   2    1.247991    1.035084    0.817998    11.00000   -1.20000
AFIX   0
C15   1    1.188615    1.063172    0.874336    11.00000    0.02145    0.01301 =
         0.01734   -0.00034    0.00283   -0.00681
C16   1    1.110383    1.089256    0.856482    11.00000    0.02077    0.01318 =
         0.01471    0.00177    0.00191   -0.00655
C17   1    1.088016    1.084540    0.812362    11.00000    0.03387    0.02394 =
         0.01160    0.00177    0.00361   -0.01137
AFIX  43
H17   2    1.124269    1.065059    0.791155    11.00000   -1.20000
AFIX   0
C18   1    1.012223    1.108655    0.799916    11.00000    0.03179    0.03407 =
         0.01408    0.00388   -0.00492   -0.01425
AFIX  43
H18   2    0.995862    1.105673    0.769888    11.00000   -1.20000
AFIX   0
C19   1    0.960515    1.136836    0.830592    11.00000    0.02516    0.03196 =
         0.02036    0.00858   -0.00621   -0.00700
AFIX  43
H19   2    0.908670    1.154476    0.822111    11.00000   -1.20000
AFIX   0
C20   1    0.985334    1.139173    0.874504    11.00000    0.02115    0.02291 =
         0.01734    0.00555   -0.00275    0.00008
AFIX  43
H20   2    0.949147    1.157389    0.896176    11.00000   -1.20000
AFIX   0
REM **************************** BIPY 3 ******************************
N5    3    1.224652    0.863394    0.951506    11.00000    0.01314    0.01490 =
         0.02078    0.00140    0.00081    0.00276
N6    3    1.132164    0.893662    0.884602    11.00000    0.01542    0.01240 =
         0.01647    0.00018    0.00267   -0.00193
C21   1    1.268942    0.853108    0.987874    11.00000    0.02145    0.01974 =
         0.02598    0.00658    0.00032    0.00044
AFIX  43
H21   2    1.246120    0.865036    1.015719    11.00000   -1.20000
AFIX   0
C22   1    1.347008    0.825651    0.986407    11.00000    0.02219    0.02933 =
         0.03502    0.01237   -0.00129    0.00325
AFIX  43
H22   2    1.377270    0.818804    1.012792    11.00000   -1.20000
AFIX   0
C23   1    1.379771    0.808566    0.946320    11.00000    0.01778    0.02825 =
         0.04620    0.00895    0.00339    0.00741
AFIX  43
H23   2    1.433338    0.789837    0.944553    11.00000   -1.20000
AFIX   0
C24   1    1.334440    0.818711    0.908280    11.00000    0.02010    0.02220 =
         0.03335    0.00331    0.00930    0.00530
AFIX  43
H24   2    1.356442    0.806990    0.880207    11.00000   -1.20000
AFIX   0
C25   1    1.256266    0.846303    0.911804    11.00000    0.01680    0.01237 =
         0.02617    0.00127    0.00314   -0.00017
C26   1    1.203000    0.861378    0.873918    11.00000    0.02086    0.01410 =
         0.01932   -0.00235    0.00298   -0.00191
C27   1    1.222069    0.845938    0.830263    11.00000    0.02449    0.02980 =
         0.02760   -0.00892    0.01026    0.00000
AFIX  43
H27   2    1.271273    0.822089    0.823157    11.00000   -1.20000
AFIX   0
C28   1    1.168513    0.865735    0.797341    11.00000    0.02878    0.04422 =
         0.01611   -0.00328    0.00563   -0.00679
AFIX  43
H28   2    1.181151    0.856565    0.767270    11.00000   -1.20000
AFIX   0
C29   1    1.096565    0.898908    0.808430    11.00000    0.02343    0.03928 =
         0.01728   -0.00412   -0.00018   -0.00561
AFIX  43
H29   2    1.058898    0.912572    0.786207    11.00000   -1.20000
AFIX   0
C30   1    1.080170    0.911984    0.852711    11.00000    0.01526    0.02534 =
         0.01879   -0.00427   -0.00008   -0.00573
AFIX  43
H30   2    1.030555    0.934603    0.860505    11.00000   -1.20000
AFIX   0
REM **************************** BIPY 4 ******************************
N7    3    0.828089    0.876911    1.057301    11.00000    0.01691    0.01845 =
         0.01392   -0.00083    0.00139    0.00157
N8    3    0.923338    0.940718    1.113377    11.00000    0.01718    0.01283 =
         0.01442   -0.00018    0.00057    0.00334
C31   1    0.780359    0.849965    1.025510    11.00000    0.01607    0.02051 =
         0.02048    0.00149   -0.00011   -0.00168
AFIX  43
H31   2    0.798006    0.852017    0.995667    11.00000   -1.20000
AFIX   0
C32   1    0.705784    0.819163    1.035254    11.00000    0.01550    0.02135 =
         0.03474    0.00011   -0.00007   -0.00211
AFIX  43
H32   2    0.672984    0.800088    1.012319    11.00000   -1.20000
AFIX   0
C33   1    0.679803    0.816484    1.078311    11.00000    0.01574    0.02811 =
         0.03249   -0.00147    0.00509   -0.00128
AFIX  43
H33   2    0.628751    0.795807    1.085436    11.00000   -1.20000
AFIX   0
C34   1    0.729114    0.844416    1.111438    11.00000    0.02510    0.02653 =
         0.02506    0.00205    0.01002    0.00018
AFIX  43
H34   2    0.712022    0.843570    1.141399    11.00000   -1.20000
AFIX   0
C35   1    0.803284    0.873342    1.099896    11.00000    0.02051    0.01587 =
         0.01897    0.00009    0.00391    0.00117
C36   1    0.860568    0.905184    1.131907    11.00000    0.02428    0.01803 =
         0.01548    0.00079    0.00301    0.00227
C37   1    0.851344    0.899990    1.177506    11.00000    0.03355    0.03557 =
         0.01956   -0.00318    0.00848   -0.00358
AFIX  43
H37   2    0.807595    0.873844    1.189963    11.00000   -1.20000
AFIX   0
C38   1    0.907822    0.934063    1.204354    11.00000    0.04966    0.03340 =
         0.01146   -0.00364    0.00341    0.00487
AFIX  43
H38   2    0.902875    0.931746    1.235574    11.00000   -1.20000
AFIX   0
C39   1    0.971486    0.971490    1.185210    11.00000    0.04007    0.02030 =
         0.01668   -0.00380   -0.00668    0.00516
AFIX  43
H39   2    1.010405    0.995383    1.202999    11.00000   -1.20000
AFIX   0
C40   1    0.976932    0.973176    1.139459    11.00000    0.02533    0.01592 =
         0.01728   -0.00290   -0.00031    0.00278
AFIX  43
H40   2    1.020589    0.998469    1.126246    11.00000   -1.20000
AFIX   0
REM **************************** CMP 1 ******************************
N1A   3    1.193949    0.911415    1.190444    11.00000    0.01378    0.01401 =
         0.01473    0.00375   -0.00333   -0.00141
C2A   1    1.203363    0.868532    1.226580    11.00000    0.01510    0.01570 =
         0.01411    0.00070    0.00084    0.00486
O2A   4    1.250548    0.884620    1.257488    11.00000    0.01978    0.01782 =
         0.01283   -0.00020   -0.00617    0.00100
N3A   3    1.162898    0.806018    1.228488    11.00000    0.01266    0.01550 =
         0.01198    0.00075   -0.00114    0.00153
C4A   1    1.114505    0.783956    1.195844    11.00000    0.01000    0.01818 =
         0.01805    0.00310    0.00053    0.00076
N4A   3    1.077566    0.722589    1.198987    11.00000    0.02121    0.02142 =
         0.02009    0.00810   -0.00758   -0.00568
H4NA  2    1.087390    0.694574    1.217175    11.00000   -1.20000
H4NB  2    1.053091    0.706733    1.178486    11.00000   -1.20000
C5A   1    1.103024    0.828490    1.158097    11.00000    0.01838    0.02353 =
         0.02177    0.00793   -0.01200   -0.00666
AFIX  43
H5A   2    1.067746    0.814911    1.134730    11.00000   -1.20000
AFIX   0
C6A   1    1.143845    0.890157    1.156839    11.00000    0.01589    0.02395 =
         0.01792    0.00728   -0.00726   -0.00131
AFIX  43
H6A   2    1.137736    0.920003    1.131796    11.00000   -1.20000
AFIX   0
C1'A  1    1.239073    0.979725    1.188865    11.00000    0.01557    0.01466 =
         0.01489    0.00171   -0.00448    0.00031
AFIX  13
H1'A  2    1.243839    0.999427    1.219408    11.00000   -1.20000
AFIX   0
O1'A  4    1.193739    1.027024    1.162399    11.00000    0.01330    0.01641 =
         0.01315    0.00526   -0.00254    0.00167
C2'A  1    1.324026    0.973481    1.168407    11.00000    0.01454    0.01494 =
         0.01903    0.00230   -0.00786   -0.00060
AFIX  13
H2'A  2    1.325528    0.932996    1.147117    11.00000   -1.20000
AFIX   0
O2'A  4    1.382477    0.963284    1.201817    11.00000    0.01415    0.03040 =
         0.02369    0.00780   -0.00467    0.00283
AFIX  83
H2OA  2    1.424888    0.945853    1.190778    11.00000   -1.50000
AFIX   0
C3'A  1    1.331231    1.044157    1.143345    11.00000    0.01934    0.01600 =
         0.01900    0.00199   -0.00326   -0.00307
AFIX  13
H3'A  2    1.371099    1.041595    1.118449    11.00000   -1.20000
AFIX   0
O3'A  4    1.348883    1.100593    1.173167    11.00000    0.02256    0.01986 =
         0.03123   -0.00344   -0.01148   -0.00101
AFIX  83
H3OA  2    1.395467    1.094694    1.183983    11.00000   -1.50000
AFIX   0
C4'A  1    1.244444    1.054330    1.127322    11.00000    0.01939    0.01328 =
         0.01292    0.00410   -0.00176   -0.00361
AFIX  13
H4'A  2    1.233425    1.106060    1.123368    11.00000   -1.20000
AFIX   0
C5'A  1    1.227871    1.015666    1.084029    11.00000    0.01516    0.02766 =
         0.01080    0.00175   -0.00251   -0.00028
AFIX  23
H5'1  2    1.251375    1.042341    1.058935    11.00000   -1.20000
H5'2  2    1.252552    0.967816    1.084640    11.00000   -1.20000
AFIX   0
P1    5    1.100618    1.006091    1.031711    11.00000    0.01213    0.01368 =
         0.00961   -0.00012   -0.00320   -0.00043
O1P   4    1.130579    1.069461    1.006367    11.00000    0.01427    0.01841 =
         0.01242   -0.00022   -0.00430   -0.00119
O2P   4    1.126190    0.935243    1.011648    11.00000    0.01686    0.01552 =
         0.01264    0.00037   -0.00241    0.00246
O3P   4    1.010243    1.008870    1.042169    11.00000    0.01326    0.01484 =
         0.01397   -0.00071   -0.00297    0.00170
O4P   4    1.141619    1.010570    1.079455    11.00000    0.01260    0.02089 =
         0.00991    0.00004   -0.00511   -0.00439
REM **************************** CMP 2 ******************************
N1B   3    0.796625    0.902812    0.792629    11.00000    0.01213    0.01238 =
         0.01186   -0.00071   -0.00188   -0.00087
C2B   1    0.754566    0.858635    0.764406    11.00000    0.01238    0.01750 =
         0.01151    0.00037    0.00409   -0.00151
O2B   4    0.688471    0.875823    0.748168    11.00000    0.01322    0.02035 =
         0.01499    0.00031   -0.00291   -0.00248
N3B   3    0.787315    0.793181    0.755384    11.00000    0.01539    0.01357 =
         0.01271   -0.00051    0.00283   -0.00203
C4B   1    0.857651    0.772278    0.773935    11.00000    0.01321    0.01734 =
         0.01603    0.00043    0.00383    0.00120
N4B   3    0.883764    0.706994    0.766597    11.00000    0.01822    0.01929 =
         0.03346   -0.00973   -0.00195    0.00294
H4NC  2    0.855702    0.680544    0.752985    11.00000   -1.20000
H4ND  2    0.926242    0.694982    0.778135    11.00000   -1.20000
C5B   1    0.903095    0.819999    0.800436    11.00000    0.01242    0.02216 =
         0.01537    0.00029   -0.00055    0.00143
AFIX  43
H5B   2    0.954650    0.807051    0.812118    11.00000   -1.20000
AFIX   0
C6B   1    0.870765    0.884133    0.808459    11.00000    0.01145    0.02123 =
         0.01306   -0.00094   -0.00198   -0.00114
AFIX  43
H6B   2    0.900627    0.917235    0.825666    11.00000   -1.20000
AFIX   0
C1'B  1    0.761384    0.974674    0.801407    11.00000    0.01465    0.01066 =
         0.01551    0.00099   -0.00341   -0.00027
AFIX  13
H1'B  2    0.752750    1.000035    0.772795    11.00000   -1.20000
AFIX   0
O1'B  4    0.817101    1.012947    0.827585    11.00000    0.01316    0.01635 =
         0.01368   -0.00256   -0.00149   -0.00431
C2'B  1    0.679929    0.971436    0.827299    11.00000    0.01312    0.01399 =
         0.01810   -0.00235   -0.00305    0.00054
AFIX  13
H2'B  2    0.670905    0.922260    0.838590    11.00000   -1.20000
AFIX   0
O2'B  4    0.612463    0.993117    0.802525    11.00000    0.01467    0.02287 =
         0.02047   -0.00408   -0.00898    0.00454
AFIX  83
H2OB  2    0.598886    0.960563    0.785100    11.00000   -1.50000
AFIX   0
C3'B  1    0.694495    1.022170    0.866363    11.00000    0.01520    0.01639 =
         0.01710   -0.00203   -0.00554    0.00268
AFIX  13
H3'B  2    0.664978    1.006261    0.893483    11.00000   -1.20000
AFIX   0
O3'B  4    0.671267    1.092207    0.853694    11.00000    0.02121    0.01820 =
         0.02462   -0.00630   -0.00764    0.00642
AFIX  83
H3OB  2    0.672016    1.118793    0.875937    11.00000   -1.50000
AFIX   0
C4'B  1    0.786302    1.018253    0.872328    11.00000    0.01531    0.01757 =
         0.01224   -0.00522   -0.00193   -0.00029
AFIX  13
H4'B  2    0.805767    1.063723    0.885598    11.00000   -1.20000
AFIX   0
C5'B  1    0.813348    0.957549    0.901302    11.00000    0.01055    0.02173 =
         0.01238   -0.00205   -0.00401   -0.00130
AFIX  23
H5'3  2    0.788736    0.962413    0.930984    11.00000   -1.20000
H5'4  2    0.794778    0.912122    0.888420    11.00000   -1.20000
AFIX   0
P2    5    0.941014    0.981571    0.950491    11.00000    0.01120    0.01466 =
         0.00852   -0.00153   -0.00207    0.00081
O5P   4    0.907241    1.053808    0.961823    11.00000    0.01522    0.01685 =
         0.01500   -0.00320   -0.00291    0.00371
O6P   4    1.031667    0.983123    0.939814    11.00000    0.01261    0.01367 =
         0.01014   -0.00087   -0.00230   -0.00047
O7P   4    0.919369    0.924005    0.984097    11.00000    0.01405    0.01995 =
         0.01244   -0.00082   -0.00199   -0.00286
O8P   4    0.900815    0.957499    0.904980    11.00000    0.01133    0.02132 =
         0.01173   -0.00350   -0.00308    0.00050
REM ############################## CONNECTOR ################################
CU5   7    0.713010    0.736648    0.717364    11.00000    0.01464    0.01439 =
         0.01038    0.00131    0.00086   -0.00286
REM **************************** BIPY 5 ******************************
N9    3    0.630834    0.694560    0.676539    11.00000    0.01694    0.01595 =
         0.01443    0.00239   -0.00061   -0.00160
N10   3    0.770437    0.753306    0.660005    11.00000    0.02347    0.01156 =
         0.01489   -0.00139    0.00318    0.00110
C41   1    0.563837    0.659313    0.688762    11.00000    0.01906    0.02666 =
         0.02082    0.00579   -0.00397   -0.00205
AFIX  43
H41   2    0.552135    0.654798    0.719352    11.00000   -1.20000
AFIX   0
C42   1    0.511179    0.629319    0.658680    11.00000    0.01862    0.02772 =
         0.03878   -0.00054   -0.01106   -0.00412
AFIX  43
H42   2    0.465028    0.603212    0.668293    11.00000   -1.20000
AFIX   0
C43   1    0.527164    0.638154    0.613924    11.00000    0.02446    0.02648 =
         0.03253   -0.00589   -0.01622    0.00573
AFIX  43
H43   2    0.490983    0.619420    0.592422    11.00000   -1.20000
AFIX   0
C44   1    0.596284    0.674498    0.601055    11.00000    0.03542    0.02018 =
         0.01652   -0.00146   -0.00914    0.00786
AFIX  43
H44   2    0.608183    0.681069    0.570633    11.00000   -1.20000
AFIX   0
C45   1    0.648297    0.701382    0.633387    11.00000    0.02497    0.01191 =
         0.01798    0.00033   -0.00393    0.00385
C46   1    0.727457    0.735163    0.623947    11.00000    0.02745    0.00961 =
         0.01860    0.00035    0.00369    0.00423
C47   1    0.757363    0.746048    0.581384    11.00000    0.03910    0.01932 =
         0.01382   -0.00193    0.00105    0.00862
AFIX  43
H47   2    0.725831    0.733751    0.556233    11.00000   -1.20000
AFIX   0
C48   1    0.834403    0.775317    0.576724    11.00000    0.04152    0.02382 =
         0.02064    0.00532    0.01756    0.00487
AFIX  43
H48   2    0.856195    0.783801    0.548154    11.00000   -1.20000
AFIX   0
C49   1    0.879201    0.792038    0.613938    11.00000    0.03234    0.01906 =
         0.02645    0.00293    0.01335    0.00122
AFIX  43
H49   2    0.932482    0.811084    0.611204    11.00000   -1.20000
AFIX   0
C50   1    0.845464    0.780686    0.655269    11.00000    0.02646    0.01325 =
         0.02274    0.00291    0.00803   -0.00204
AFIX  43
H50   2    0.876053    0.792523    0.680844    11.00000   -1.20000
AFIX   0
REM ***************************** PERCHLORATES *****************************
SAME CL1 > O4S
CL2   6    1.564217    1.053429    1.200245    11.00000    0.02119    0.02894 =
         0.01874   -0.00327    0.00136   -0.00784
O5S   4    1.543454    1.015490    1.160691    11.00000    0.03479    0.06382 =
         0.02916   -0.02482    0.00107   -0.01476
O6S   4    1.647783    1.074731    1.198444    11.00000    0.02073    0.03811 =
         0.02078   -0.00310   -0.00298   -0.00582
O7S   4    1.513162    1.115235    1.203751    11.00000    0.02524    0.03553 =
         0.03979    0.00020   -0.00561   -0.00101
O8S   4    1.552656    1.009095    1.238194    11.00000    0.04283    0.03614 =
         0.03058    0.01079    0.00485   -0.00900
SAME CL1 > O4S
CL3   6    1.054023    0.553188    1.025352    11.00000    0.03465    0.04110 =
         0.03140   -0.00749   -0.00058   -0.00105
O9S   4    1.041499    0.622524    1.007107    11.00000    0.04238    0.04025 =
         0.04812    0.00050    0.01042   -0.00143
O10S  4    1.139360    0.539012    1.028167    11.00000    0.03792    0.08737 =
         0.03712   -0.00144    0.00197    0.01827
O11S  4    1.018803    0.548037    1.068588    11.00000    0.03934    0.07281 =
         0.03904    0.00403    0.01369   -0.01585
O12S  4    1.015283    0.502408    0.996470    11.00000    0.09836    0.04477 =
         0.06233   -0.01209   -0.03649   -0.00601
SAME CL1 > O4S
CL4   6    1.267276    0.749575    1.098360    11.00000    0.02401    0.02129 =
         0.02940    0.00473   -0.00331   -0.00136
O13S  4    1.335738    0.712606    1.079215    11.00000    0.02879    0.03426 =
         0.03481    0.00214    0.01029   -0.00043
O14S  4    1.200561    0.745637    1.067711    11.00000    0.03347    0.10852 =
         0.03102    0.01303   -0.00575   -0.00102
O15S  4    1.242478    0.716036    1.137682    11.00000    0.05977    0.06266 =
         0.02822    0.02438    0.01473    0.03266
O16S  4    1.288682    0.821707    1.103266    11.00000    0.05962    0.03509 =
         0.11070   -0.02484    0.01943   -0.01173
SAME CL1 > O4S
CL5   6    0.925551    0.598071    1.224504    11.00000    0.01680    0.03834 =
         0.01616   -0.00082   -0.00145   -0.00244
O17S  4    0.873775    0.653164    1.242373    11.00000    0.03809    0.09724 =
         0.03799   -0.02048   -0.00923    0.03570
O18S  4    0.889148    0.530008    1.230688    11.00000    0.05725    0.06581 =
         0.02996    0.01010   -0.00680   -0.04491
O19S  4    1.002735    0.600888    1.247201    11.00000    0.01691    0.02846 =
         0.01889    0.00297   -0.00403   -0.00227
O20S  4    0.937315    0.611629    1.178503    11.00000    0.03488    0.03977 =
         0.01452    0.00424   -0.00207   -0.00869
REM ********************* WATER OF CRYSTALLIZATION *************************
O3W   4    1.656250    0.883662    1.219023    11.00000    0.03042    0.04326 =
         0.03797   -0.00642   -0.00136   -0.00019
H3WA  2    1.636946    0.922563    1.227057    11.00000   -1.50000
H3WB  2    1.684044    0.869057    1.240271    11.00000   -1.50000
O4W   4    1.182814    0.340642    1.066918    11.00000    0.03511    0.05106 =
         0.03816   -0.02024   -0.00276    0.01075
H4WA  2    1.146630    0.340808    1.047374    11.00000   -1.50000
H4WB  2    1.219765    0.314746    1.056693    11.00000   -1.50000
O5W   4    0.767861    0.702917    1.306856    11.00000    0.04151    0.03124 =
         0.03855    0.00525    0.00591   -0.00023
H5WA  2    0.728027    0.677387    1.313719    11.00000   -1.50000
H5WB  2    0.796152    0.677924    1.289905    11.00000   -1.50000
O6W   4    1.055632    0.355260    1.006392    11.00000    0.04098    0.04528 =
         0.04015   -0.01046   -0.00347   -0.00147
H6WA  2    1.016398    0.331038    0.996958    11.00000   -1.50000
H6WB  2    1.041144    0.397590    1.002239    11.00000   -1.50000
O7W   4    0.981995    0.706390    0.903027    11.00000    0.02242    0.07288 =
         0.03935   -0.02546   -0.00594    0.00843
H7WA  2    0.932771    0.719448    0.902148    11.00000   -1.50000
H7WB  2    0.994733    0.701134    0.876116    11.00000   -1.50000
O8W   4    1.049808    0.688360    1.107348    11.00000    0.02882    0.09531 =
         0.03697   -0.02587   -0.00263   -0.01899
H8WA  2    1.097571    0.697137    1.100361    11.00000   -1.50000
H8WB  2    1.041355    0.646454    1.099755    11.00000   -1.50000
O9W   4    0.972109    0.563813    0.912953    11.00000    0.06904    0.05854 =
         0.04368   -0.01070   -0.01139    0.00865
H9WA  2    0.985386    0.551286    0.939005    11.00000   -1.50000
H9WB  2    0.973359    0.608654    0.913929    11.00000   -1.50000
O10W  4    1.510332    0.844214    1.182747    11.00000    0.05571    0.10245 =
         0.04318   -0.00486    0.00548   -0.04429
H10A  2    1.547993    0.871117    1.191747    11.00000   -1.50000
H10B  2    1.534791    0.803810    1.181890    11.00000   -1.50000
O11W  4    1.765617    0.839934    1.278185    11.00000    0.10619    0.02978 =
         0.04606   -0.00658   -0.02584    0.00914
H11A  2    1.753629    0.798762    1.287481    11.00000   -1.50000
H11B  2    1.772304    0.862839    1.302030    11.00000   -1.50000

HKLF 4

REM  cyt4 in P2(1)2(1)2(1)
REM R1 =  0.0291 for   15993 Fo > 4sig(Fo)  and  0.0318 for all   16885 data
REM   1379 parameters refined using    335 restraints

END

WGHT      0.0356      7.1151

REM Highest difference peak  0.973,  deepest hole -0.495,  1-sigma level  0.060
Q1    1   0.8648  1.2756  0.9280  11.00000  0.05    0.97
Q2    1   1.3006  0.8017  1.1368  11.00000  0.05    0.94
Q3    1   1.2147  0.7984  1.0764  11.00000  0.05    0.67
Q4    1   0.7159  0.7195  0.5502  11.00000  0.05    0.46
Q5    1   0.8488  1.2179  0.9488  11.00000  0.05    0.42
;
_shelx_res_checksum              10523

_shelx_hkl_file                  
;
   1   0   0    0.03    0.05
   2   0   0   14.18    0.71
   3   0   0   -0.08    0.14
   4   0   0    1.36    0.28
   5   0   0    0.13    0.18
   5   0   0    0.22    0.17
  -5   0   0   -0.05    0.19
   5   0   0    0.60    0.20
   6   0   0  106.19    4.25
   6   0   0  108.01    4.86
  -6   0   0   96.73    4.08
   6   0   0   99.28    4.05
   7   0   0   -0.03    0.19
   7   0   0    0.14    0.18
   7   0   0    0.07    0.19
  -7   0   0   -0.04    0.23
   8   0   0   24.68    1.19
  -8   0   0   24.36    1.17
   8   0   0   23.83    1.30
   8   0   0   23.36    1.19
   9   0   0    0.27    0.28
   9   0   0    0.13    0.22
   9   0   0    0.15    0.21
  -9   0   0    0.07    0.26
  10   0   0    8.26    0.66
  10   0   0   11.81    0.68
 -10   0   0   11.18    0.74
  10   0   0    6.79    0.70
  11   0   0   -0.05    0.23
  11   0   0   -0.11    0.37
  11   0   0    0.35    0.21
  12   0   0    1.04    0.28
  12   0   0    0.60    0.41
  13   0   0   -0.12    0.17
  13   0   0   -0.41    0.40
  13   0   0    0.27    0.44
  14   0   0   21.27    1.14
  14   0   0   21.59    1.35
  14   0   0   22.04    1.47
  15   0   0    0.28    0.51
  15   0   0   -0.19    0.37
  15   0   0    0.15    0.30
  15   0   0   -0.70    0.43
  16   0   0    6.78    0.63
  16   0   0    6.40    0.69
  16   0   0    7.34    0.82
  17   0   0   -0.07    0.21
  17   0   0    0.28    0.33
  17   0   0    0.03    0.24
  17   0   0   -0.17    0.23
  18   0   0    7.55    0.63
  19   0   0   -0.21    0.30
   0   1   0   -0.35    0.04
   0   1   0   -0.45    0.04
   0   1   0   -0.44    0.04
   1  -1   0   14.31    0.71
  -1   1   0   13.27    0.70
   2  -1   0   12.73    0.69
   2   1   0   13.30    0.64
   3   1   0   22.40    1.08
   3  -1   0   22.13    1.13
   4  -1   0   14.50    0.71
   4   1   0   14.49    0.76
   4  -1   0   14.37    0.70
  -4   1   0   15.35    0.71
   4  -1   0   14.08    0.81
  -5  -1   0  217.21    8.44
   5  -1   0  212.64    8.81
   5  -1   0  211.91   10.09
   5   1   0  225.67   10.05
   5  -1   0  210.58    8.45
  -5   1   0  222.85    8.47
   6   1   0   28.61    1.35
  -6  -1   0   25.84    1.16
   6  -1   0   26.78    1.39
   6  -1   0   26.29    1.22
  -6   1   0   24.64    1.18
   6  -1   0   24.96    1.17
   6   1   0   27.71    1.20
   7  -1   0  368.71   14.48
   7   1   0  374.77   15.70
   7   1   0  371.05   15.06
  -7  -1   0  361.23   14.48
   7   1   0  379.40   17.24
   7  -1   0  374.08   17.29
  -7   1   0  384.44   14.52
   7  -1   0  366.76   15.75
   8   1   0   25.90    1.29
   8   1   0   25.27    1.19
   8  -1   0   22.49    1.23
  -8   1   0   24.96    1.20
   8   1   0   26.25    1.19
   8  -1   0   23.94    1.35
  -8  -1   0   23.59    1.16
   8   1   0   23.64    1.17
   8  -1   0   24.08    1.23
   9  -1   0   48.70    2.47
   9   1   0   48.04    2.19
   9   1   0   49.13    2.39
   9   1   0   49.20    2.13
   9  -1   0   48.51    2.25
  -9   1   0   51.15    2.17
   9  -1   0   45.83    2.16
  10   1   0   10.02    0.72
  10   1   0    9.30    0.58
  10  -1   0   10.48    0.70
  10   1   0    9.27    0.61
 -10   1   0    8.54    0.72
  10  -1   0    9.86    0.80
 -11   1   0  115.92    4.78
  11   1   0  113.14    4.94
  11  -1   0  116.30    5.05
  11   1   0  111.86    4.93
  11   1   0  115.24    4.74
  11  -1   0  115.38    4.80
  12   1   0    0.04    0.14
  12   1   0   -0.23    0.36
 -12   1   0   -0.05    0.33
  12   1   0    0.01    0.38
  12  -1   0   -0.09    0.25
  12  -1   0    0.82    0.46
  13   1   0   74.47    3.57
  13  -1   0   79.20    3.47
  13   1   0   77.30    3.40
  13  -1   0   79.34    3.48
  14  -1   0   18.50    0.91
  14  -1   0   20.34    1.27
  14   1   0   18.49    1.17
  14   1   0   16.55    1.03
  14  -1   0   16.20    1.09
  14   1   0   17.97    1.32
  14   1   0   16.12    0.90
  14  -1   0   19.01    1.28
  15  -1   0    0.49    0.49
  15  -1   0    0.54    0.33
  15  -1   0   -0.07    0.36
  15   1   0   -0.07    0.43
  15   1   0    0.75    0.35
  15  -1   0    0.17    0.44
  15   1   0    0.09    0.42
  16   1   0    2.83    0.43
  16  -1   0    2.46    0.42
  16  -1   0    3.98    0.76
  16   1   0    2.78    0.44
  16   1   0    2.81    0.49
  16  -1   0    1.97    0.34
  16  -1   0    2.19    0.50
  16   1   0    3.98    0.67
  17   1   0    0.72    0.34
  17  -1   0    0.90    0.34
  17  -1   0    1.15    0.35
  17  -1   0    0.39    0.27
  18   1   0   12.32    0.78
  18  -1   0   13.40    0.81
  19   1   0    7.15    0.57
   0   2   0  291.45   15.41
   0   2   0  330.63   12.57
   0   2   0  367.92   13.44
   0   2   0  348.79   15.45
  -1   2   0   16.42    0.85
  -1   2   0   15.91    0.84
   1   2   0   16.23    0.69
  -2   2   0  353.14   16.36
   2  -2   0  352.09   16.35
   2   2   0  357.47   13.33
   3   2   0  415.18   18.42
   3  -2   0  408.81   16.11
   3  -2   0  397.24   18.48
  -3   2   0  377.71   15.47
   3  -2   0  400.78   15.48
   4  -2   0   84.92    4.06
   4   2   0   87.08    3.96
  -4   2   0   80.89    3.40
   4  -2   0   88.78    3.42
   4  -2   0   85.35    3.54
   5   2   0    0.32    0.13
   5  -2   0    0.27    0.18
  -5   2   0    0.34    0.24
   5  -2   0    0.26    0.20
   5  -2   0   -0.05    0.19
  -6  -2   0   24.99    1.17
   6  -2   0   27.81    1.44
  -6   2   0   26.31    1.23
   6  -2   0   26.57    1.23
   6   2   0   28.13    1.33
   6   2   0   28.03    1.21
   7   2   0   19.36    0.93
   7   2   0   19.38    0.88
  -7   2   0   17.39    0.92
   7  -2   0   16.21    0.89
   7  -2   0   16.73    1.05
   7   2   0   18.56    0.85
   7  -2   0   16.64    0.97
   8   2   0   27.35    1.28
   8  -2   0   27.09    1.38
  -8   2   0   28.80    1.36
   8   2   0   27.94    1.27
   8   2   0   27.34    1.28
   8  -2   0   28.57    1.31
   8   2   0   28.10    1.39
   8  -2   0   26.21    1.36
   8   2   0   28.26    1.37
   9   2   0    5.76    0.38
   9   2   0    5.43    0.44
   9   2   0    5.26    0.37
   9  -2   0    6.68    0.61
   9   2   0    5.98    0.53
  -9   2   0    5.99    0.55
   9  -2   0    5.68    0.54
   9   2   0    6.38    0.61
  10  -2   0    8.66    0.72
  10  -2   0    6.59    0.59
  10   2   0    8.02    0.65
  10   2   0    6.03    0.38
  10   2   0    7.87    0.69
 -10   2   0    6.57    0.66
  10   2   0    6.44    0.51
  11  -2   0    9.16    0.71
  11  -2   0    7.37    0.81
  11   2   0    8.36    0.77
 -11   2   0    8.22    0.76
  11   2   0    7.63    0.69
 -12   2   0    8.00    0.78
  12  -2   0    7.85    0.68
  12  -2   0    8.36    0.87
  12   2   0    8.25    0.76
  12   2   0    9.06    0.83
  13  -2   0   -0.18    0.46
  13   2   0    0.79    0.40
 -13   2   0    0.91    0.44
  13  -2   0    0.34    0.30
  13   2   0    1.08    0.54
  14   2   0   15.27    0.87
  14   2   0   15.54    1.22
  14   2   0   13.51    0.97
  14   2   0   14.32    0.75
  14  -2   0   14.33    1.12
  14   2   0   13.54    1.01
  14  -2   0   14.40    0.83
  14  -2   0   14.73    0.89
  14  -2   0   14.11    1.03
  15  -2   0    1.63    0.39
  15   2   0    1.48    0.35
  15   2   0    1.46    0.48
  15  -2   0    1.57    0.52
  15  -2   0    1.89    0.51
  15   2   0    1.68    0.31
  15   2   0    1.59    0.47
  15   2   0    1.49    0.54
  15  -2   0    1.73    0.60
  15   2   0    1.66    0.29
  16  -2   0   45.38    1.85
  16   2   0   42.92    1.98
  16  -2   0   40.11    2.14
  16  -2   0   43.15    1.79
  17   2   0    0.34    0.31
  17  -2   0    0.50    0.39
  17  -2   0    0.27    0.34
  18  -2   0   -0.05    0.30
  18   2   0    0.05    0.31
  18  -2   0    0.08    0.35
  18  -2   0   -0.12    0.22
  18  -2   0    0.44    0.25
  19   2   0    0.23    0.29
  19  -2   0   -0.09    0.25
   0   3   0    0.02    0.12
   0   3   0   -0.02    0.10
   0   3   0    0.18    0.11
   0   3   0    0.09    0.12
   1   3   0   58.06    2.28
  -1   3   0   54.70    2.67
  -1   3   0   56.60    2.66
   1   3   0   55.10    2.18
  -2   3   0  109.93    5.04
   2  -3   0  107.03    4.22
   2   3   0  101.55    4.09
  -2   3   0  108.73    5.03
   3  -3   0  143.00    6.85
   3  -3   0  146.12    5.75
  -3   3   0  148.52    5.74
   3   3   0  148.74    5.59
  -3   3   0  146.13    6.86
  -3   3   0  144.97    6.87
   4  -3   0   46.67    2.37
  -4   3   0   49.33    2.01
  -4   3   0   47.35    2.43
   4  -3   0   49.43    2.01
   5   3   0   34.64    1.71
   5  -3   0   40.73    1.70
   5  -3   0   41.34    2.00
  -5   3   0   40.75    1.69
   6   3   0   41.59    1.86
   6  -3   0   42.77    1.80
  -6   3   0   40.33    1.80
   7   3   0    0.96    0.31
   7  -3   0    1.22    0.31
  -7   3   0    1.15    0.32
   7   3   0    1.53    0.26
   8  -3   0   90.31    3.66
   8   3   0   88.22    3.70
  -8   3   0   92.06    3.70
   8  -3   0   88.82    3.71
   8  -3   0   88.67    3.96
   8   3   0   89.00    3.80
   8   3   0   85.39    3.58
  -9   3   0    0.60    0.32
   9   3   0   -0.01    0.30
   9   3   0    0.27    0.18
   9   3   0    0.13    0.25
   9  -3   0    0.43    0.33
   9  -3   0   -0.26    0.26
   9  -3   0    0.28    0.29
  10   3   0   74.37    3.01
 -10   3   0   70.82    3.10
  10  -3   0   71.03    3.29
  10   3   0   67.87    3.05
  10  -3   0   76.14    3.18
  10   3   0   70.51    3.19
  11   3   0    0.58    0.22
  11   3   0    0.22    0.31
 -11   3   0    1.00    0.39
  11  -3   0    0.44    0.31
  11   3   0    0.44    0.38
  11  -3   0    0.03    0.42
  12  -3   0    0.66    0.35
  12   3   0   -0.02    0.39
  12  -3   0   -0.55    0.34
  12   3   0   -0.05    0.31
 -12   3   0    0.32    0.36
  13   3   0   15.75    1.01
  13  -3   0   16.28    0.86
 -13   3   0   17.86    1.15
  13   3   0   14.54    0.72
  13  -3   0   15.26    1.19
  13   3   0   13.86    0.83
  13  -3   0   17.31    1.05
  13   3   0   17.04    1.17
  14  -3   0    1.81    0.55
  14  -3   0    2.11    0.40
  14   3   0    1.17    0.43
  14   3   0    1.06    0.25
  14   3   0    0.23    0.45
  14   3   0    0.94    0.30
  14  -3   0    0.69    0.49
  14  -3   0    0.06    0.31
  14   3   0    0.97    0.24
  14   3   0    0.64    0.40
  15  -3   0    9.73    1.03
  15  -3   0   11.06    0.75
  15   3   0    9.26    0.78
  15   3   0    9.25    0.87
  15  -3   0   10.42    0.98
  15  -3   0   10.87    0.70
  16   3   0   40.92    1.87
  16  -3   0   41.40    1.86
  16  -3   0   40.36    1.72
  16  -3   0   41.45    2.13
  17  -3   0    0.22    0.41
  17  -3   0   -0.26    0.33
  17  -3   0   -0.44    0.29
  18  -3   0    1.76    0.31
  18  -3   0    1.14    0.40
  18   3   0    1.52    0.36
  18  -3   0    1.73    0.35
  19   3   0    1.43    0.30
   0   4   0   54.73    2.68
   0   4   0   55.02    2.21
   0   4   0   57.54    2.34
   0   4   0   59.62    2.68
   1   4   0    8.60    0.49
   1   4   0   10.54    0.46
  -1   4   0    8.98    0.62
   1   4   0   10.31    0.49
   1   4   0    9.97    0.48
  -1   4   0    9.21    0.59
   2   4   0  324.23   11.91
   2  -4   0  309.04   12.23
  -2   4   0  313.27   14.60
   2   4   0  318.60   12.66
  -2   4   0  298.23   14.61
  -2   4   0  327.31   12.23
   3  -4   0   64.93    2.65
  -3   4   0   64.96    2.63
  -3   4   0   60.70    3.13
   3   4   0   68.54    2.56
  -3   4   0   65.69    3.16
  -4   4   0   36.75    1.55
   4   4   0   36.38    1.50
   4  -4   0   34.03    1.54
  -5   4   0   11.64    0.69
   5   4   0   12.51    0.68
   5  -4   0   12.79    0.73
  -6   4   0   -0.09    0.23
   6  -4   0    0.17    0.28
   6   4   0    0.12    0.24
   7   4   0   11.12    0.76
  -7   4   0   11.23    0.74
   7  -4   0   12.83    0.78
   7   4   0   13.03    0.61
   8   4   0   10.58    0.75
   8   4   0   11.04    0.62
  -8   4   0   10.09    0.74
   8  -4   0   11.80    0.81
   8   4   0   10.08    0.56
   8  -4   0   10.10    0.73
   8  -4   0    9.80    0.68
   9   4   0    8.34    0.69
   9  -4   0    7.92    0.73
   9   4   0    7.76    0.55
   9   4   0    7.55    0.48
   9  -4   0    7.93    0.70
   9  -4   0    7.91    0.65
  -9   4   0    8.27    0.66
  10  -4   0   -0.21    0.25
  10   4   0   -0.40    0.32
  10   4   0    0.48    0.29
  10   4   0    0.15    0.17
 -10   4   0   -0.10    0.27
  10  -4   0   -0.23    0.35
  11   4   0    1.75    0.35
  11   4   0    1.94    0.48
  11   4   0    1.86    0.29
 -11   4   0    1.50    0.45
  11  -4   0    2.63    0.50
  11  -4   0    1.73    0.52
  12  -4   0    9.74    0.86
  12   4   0   10.88    0.53
 -12   4   0   10.69    0.90
  12  -4   0   10.76    0.99
  12   4   0   10.96    0.92
  12   4   0   11.11    0.77
  13   4   0    0.30    0.35
  13   4   0    0.01    0.17
  13   4   0   -0.13    0.17
  13   4   0   -0.15    0.32
  13  -4   0   -0.36    0.30
  13   4   0    1.17    0.48
 -13   4   0   -0.30    0.35
  13  -4   0   -0.58    0.40
  13  -4   0    0.08    0.35
  13   4   0    0.22    0.16
  14  -4   0    4.68    0.61
  14   4   0    4.64    0.55
  14   4   0    3.69    0.63
  14  -4   0    3.76    0.68
  14   4   0    3.10    0.68
  14  -4   0    3.47    0.65
  14  -4   0    4.21    0.55
  15  -4   0    3.56    0.55
  15  -4   0    3.49    0.71
  15   4   0    4.48    0.70
  15  -4   0    3.72    0.68
  15  -4   0    3.94    0.55
  16  -4   0    6.75    0.87
  16  -4   0    7.30    0.87
  16  -4   0    7.04    0.64
  16   4   0    6.03    0.77
  17  -4   0   12.79    0.74
  17   4   0   13.26    0.92
  17  -4   0   12.82    0.83
  18   4   0    4.73    0.68
  18  -4   0    5.44    0.67
  18   4   0    3.27    0.54
  19   4   0    6.70    0.51
   0   5   0   -0.25    0.16
   0   5   0   -0.21    0.14
   0   5   0   -0.10    0.21
   0   5   0    0.10    0.15
  -1   5   0   24.78    1.29
   1   5   0   24.02    1.06
  -1   5   0   25.15    1.27
   1   5   0   23.46    1.17
   1  -5   0   24.94    1.08
  -1   5   0   24.70    1.05
   1   5   0   25.04    1.17
   1   5   0   24.35    1.07
  -2   5   0  132.07    6.36
  -2   5   0  131.68    5.33
  -2   5   0  144.24    6.38
   2   5   0  131.64    5.46
   2   5   0  138.53    5.20
   2  -5   0  131.62    5.34
  -3   5   0    2.22    0.33
   3   5   0    2.22    0.32
   3   5   0    2.62    0.17
   3  -5   0    2.60    0.36
  -3   5   0    2.65    0.41
   4  -5   0  149.22    5.89
   4   5   0  156.98    5.73
   4   5   0  136.89    6.05
  -4   5   0  151.33    5.89
  -5   5   0    3.91    0.42
   5   5   0    1.97    0.35
   5  -5   0    2.05    0.37
   6   5   0   43.90    1.75
   6   5   0   40.57    1.90
  -6   5   0   41.76    1.86
   6  -5   0   41.50    1.86
   7  -5   0   70.66    2.99
  -7   5   0   71.56    3.00
   7   5   0   71.52    2.91
   7   5   0   68.73    3.05
   8  -5   0    0.66    0.29
   8   5   0    0.92    0.33
   8  -5   0    0.58    0.36
   8   5   0    0.93    0.19
   8   5   0    0.84    0.21
  -8   5   0    1.39    0.39
   9  -5   0   18.49    1.04
   9  -5   0   17.66    1.10
   9   5   0   17.17    1.05
   9   5   0   17.68    0.82
   9  -5   0   16.80    1.10
   9   5   0   17.10    0.87
  -9   5   0   18.10    1.04
 -10   5   0   17.08    1.04
  10  -5   0   18.74    1.16
  10   5   0   18.02    0.89
  10  -5   0   16.41    1.01
  10   5   0   15.99    0.80
  10  -5   0   16.45    1.06
  10   5   0   17.12    1.08
  11   5   0    9.82    0.84
  11  -5   0   10.85    0.85
  11  -5   0    8.94    0.87
 -11   5   0    8.77    0.80
  11   5   0    9.96    0.65
  12  -5   0    5.52    0.68
  12  -5   0    6.57    0.59
  12   5   0    6.13    0.55
 -12   5   0    5.84    0.74
  12   5   0    7.21    0.88
  12  -5   0    5.96    0.80
  13  -5   0    4.67    0.56
  13  -5   0    6.36    0.82
  13   5   0    4.45    0.61
  13  -5   0    7.66    0.75
  13   5   0    6.16    0.80
  14  -5   0    0.79    0.35
  14  -5   0    0.10    0.51
  14  -5   0    1.13    0.43
  14  -5   0    0.64    0.56
  14   5   0    0.92    0.49
  14   5   0    0.91    0.40
  15  -5   0   13.76    1.12
  15  -5   0   12.61    0.80
  15  -5   0   12.72    1.15
  15   5   0   12.68    0.90
  16  -5   0    0.70    0.34
  16   5   0    1.45    0.44
  16  -5   0    1.52    0.55
  16  -5   0    2.70    0.64
  17   5   0    0.13    0.37
  17  -5   0    0.78    0.41
  18  -5   0   12.09    0.88
  18   5   0   12.96    0.84
 -19   5   0    0.40    0.32
  19   5   0    0.53    0.31
   0   6   0   19.26    0.97
   0   6   0   18.64    0.96
   0  -6   0   17.31    0.84
   0   6   0   18.95    0.86
   1   6   0  124.98    5.59
   1  -6   0  118.87    4.78
   1   6   0  118.64    4.67
  -1   6   0  135.40    5.70
  -1   6   0  115.91    4.66
   1   6   0  120.81    5.59
  -1   6   0  119.66    5.68
   1   6   0  123.54    4.92
  -1   6   0  110.00    4.74
   2  -6   0   30.65    1.37
  -2   6   0   30.74    1.61
   2   6   0   31.32    1.34
   2   6   0   31.75    1.32
  -2   6   0   30.26    1.35
  -2   6   0   33.37    1.64
  -3   6   0   25.80    1.45
   3   6   0   24.40    1.22
  -3   6   0   27.42    1.21
   3  -6   0   26.80    1.24
   3   6   0   27.01    1.18
   3   6   0   27.47    1.11
  -4   6   0  230.97    8.85
   4   6   0  223.72    8.61
   4   6   0  223.50    9.11
   4  -6   0  221.83    8.85
   5   6   0   56.46    2.45
   5   6   0   53.97    2.30
   5  -6   0   59.00    2.42
  -5   6   0   54.70    2.38
   6  -6   0  112.74    4.68
  -6   6   0  115.52    4.68
   6   6   0  116.47    4.81
  -7   6   0   74.53    3.12
   7   6   0   71.00    3.18
   7  -6   0   74.82    3.12
   8   6   0    2.13    0.26
   8  -6   0    2.56    0.44
   8   6   0    2.43    0.43
   8   6   0    2.24    0.16
  -8   6   0    2.22    0.43
   9  -6   0   57.34    2.45
   9  -6   0   50.35    2.58
  -9   6   0   54.97    2.46
   9   6   0   53.02    2.49
  10   6   0    0.91    0.40
  10  -6   0    0.31    0.34
 -10   6   0    0.74    0.35
  10  -6   0    0.64    0.36
  10  -6   0    1.17    0.45
  11  -6   0    3.89    0.67
  11  -6   0    4.64    0.73
 -11   6   0    5.77    0.64
  11   6   0    4.47    0.67
  12   6   0    5.30    0.73
  12  -6   0    5.19    0.87
  12  -6   0    4.96    0.68
  12  -6   0    5.16    0.53
 -12   6   0    5.01    0.66
  13  -6   0   44.95    2.35
  13   6   0   43.48    2.30
  13  -6   0   41.81    2.30
  13  -6   0   46.09    1.83
  13   6   0   48.37    1.88
  14  -6   0   62.30    2.91
  14  -6   0   69.86    3.21
  14  -6   0   65.41    2.53
  14   6   0   67.09    3.19
  14  -6   0   62.61    3.13
  14   6   0   69.47    2.65
  15  -6   0    4.78    0.52
  15  -6   0    4.82    0.88
  15   6   0    4.69    0.67
  15  -6   0    5.32    0.94
  16   6   0    2.20    0.46
  16  -6   0    2.67    0.60
  17   6   0    0.32    0.37
  17  -6   0    0.21    0.42
  18   6   0    0.78    0.36
  18  -6   0    0.83    0.32
   0   7   0    0.15    0.16
   0   7   0    0.13    0.15
   0  -7   0    0.18    0.18
   0   7   0    0.33    0.21
   1   7   0    5.18    0.30
   1   7   0    5.14    0.41
   1   7   0    5.05    0.34
  -1   7   0    4.90    0.45
   1  -7   0    5.87    0.44
   1   7   0    5.30    0.30
  -1   7   0    6.33    0.51
  -1   7   0    4.77    0.40
   1   7   0    5.23    0.42
   2   7   0   46.27    1.81
  -2   7   0   43.08    2.33
   2  -7   0   47.20    1.99
  -2   7   0   45.25    2.32
  -2   7   0   47.82    1.94
   2   7   0   47.82    2.04
   2   7   0   49.07    1.94
  -3   7   0    1.27    0.32
  -3   7   0    1.48    0.30
   3   7   0    1.51    0.24
   3   7   0    1.24    0.27
   3   7   0    1.09    0.27
   3  -7   0    0.88    0.28
   4   7   0    3.86    0.41
  -4   7   0    3.39    0.45
   4  -7   0    4.19    0.50
   4   7   0    4.22    0.50
   5   7   0    0.21    0.24
   5   7   0   -0.05    0.27
  -5   7   0    0.08    0.28
   5  -7   0   -0.15    0.25
   6  -7   0   12.35    0.80
   6   7   0   12.86    0.84
  -6   7   0   13.43    0.83
   7   7   0    0.20    0.29
   7  -7   0    0.00    0.32
  -7   7   0    0.38    0.33
  -8   7   0    1.88    0.42
   8  -7   0    2.34    0.46
   8   7   0    2.48    0.49
   9   7   0    8.19    0.77
  -9   7   0    9.96    0.79
   9  -7   0    9.41    0.77
  10   7   0    3.93    0.62
  10  -7   0    3.98    0.61
 -10   7   0    3.41    0.56
  10  -7   0    4.09    0.61
  11  -7   0   47.67    2.35
 -11   7   0   55.11    2.46
  11  -7   0   49.43    2.54
  11   7   0   50.41    2.47
  12   7   0    3.82    0.43
  12  -7   0    2.77    0.38
  12  -7   0    3.04    0.60
 -12   7   0    2.90    0.59
  12   7   0    2.81    0.59
  12   7   0    3.19    0.62
  13  -7   0    8.15    0.86
  13   7   0    8.47    0.89
  13  -7   0    8.03    0.56
  13   7   0    8.44    0.62
  13  -7   0    8.76    1.08
  14  -7   0   37.40    2.12
  14  -7   0   39.22    2.04
  14   7   0   36.70    1.65
  14  -7   0   37.68    2.00
  15  -7   0   18.91    1.44
  15   7   0   24.26    1.17
  15  -7   0   22.42    1.45
  16   7   0    1.61    0.41
  16  -7   0    1.78    0.57
  17   7   0    0.43    0.39
  17  -7   0   -0.15    0.48
 -18   7   0   -0.42    0.38
  18   7   0   -0.53    0.33
  18  -7   0    0.19    0.35
   0   8   0   15.34    0.85
   0   8   0   16.70    0.86
   0   8   0   16.33    0.74
   0  -8   0   14.57    0.78
   0   8   0   15.91    0.83
   1   8   0    0.24    0.23
  -1   8   0    0.66    0.24
  -1   8   0   -0.03    0.21
   1  -8   0    0.35    0.24
   1   8   0    0.19    0.18
  -1   8   0    0.34    0.19
   1   8   0    0.22    0.17
  -2   8   0   30.66    1.63
   2  -8   0   29.61    1.38
  -2   8   0   28.86    1.30
   2   8   0   31.30    1.45
  -2   8   0   29.12    1.58
   2   8   0   29.02    1.24
   2   8   0   31.69    1.35
  -2   8   0   29.28    1.33
   3   8   0  205.32    7.57
   3  -8   0  196.37    7.77
  -3   8   0  194.13    9.24
  -3   8   0  186.99    7.71
   3   8   0  196.08    7.99
   3   8   0  197.21    7.17
   4   8   0  146.64    6.10
  -4   8   0  145.96    5.90
   4  -8   0  149.47    5.95
  -4   8   0  147.18    5.86
   4   8   0  149.60    5.77
   5   8   0    1.68    0.37
   5  -8   0    2.45    0.44
  -5   8   0    1.77    0.36
   5   8   0    1.23    0.34
  -5   8   0    2.03    0.39
   6   8   0    2.09    0.39
  -6   8   0    2.52    0.42
   6   8   0    2.18    0.40
  -6   8   0    2.89    0.41
   6  -8   0    2.45    0.45
  -7   8   0  125.87    5.02
   7  -8   0  118.01    5.03
   7   8   0  121.54    5.15
   8  -8   0    1.64    0.43
  -8   8   0    1.11    0.38
   8   8   0    0.84    0.46
   9  -8   0   31.42    1.60
  -9   8   0   29.02    1.56
   9   8   0   29.40    1.61
  10   8   0    0.78    0.54
  10   8   0    1.68    0.49
 -10   8   0    1.25    0.43
  10  -8   0    0.94    0.40
  11   8   0   22.18    1.36
  11   8   0   19.56    1.26
  11  -8   0   19.77    1.25
 -11   8   0   20.91    1.29
  12   8   0    0.09    0.24
  12   8   0    0.46    0.54
  12   8   0    0.68    0.55
  12  -8   0    0.23    0.45
  13   8   0    9.41    0.96
  13   8   0    8.49    0.61
  13   8   0    9.24    0.92
  13  -8   0    7.73    0.89
  14   8   0   -0.11    0.31
  15   8   0    3.12    0.46
  15  -8   0    3.92    0.73
  16  -8   0    0.85    0.51
  16   8   0    1.56    0.39
  17   8   0    0.42    0.35
  17  -8   0    0.94    0.44
 -17   8   0    1.03    0.39
 -18   8   0    2.64    0.48
  18  -8   0    2.39    0.38
  18   8   0    2.84    0.50
   0   9   0    0.01    0.16
   0   9   0   -0.13    0.14
   0   9   0   -0.02    0.15
   0   9   0   -0.01    0.18
   0   9   0    0.00    0.22
   1   9   0   16.23    0.74
  -1   9   0   15.40    0.91
  -1   9   0   17.63    0.94
  -1   9   0   14.73    0.77
   1   9   0   15.86    0.77
   1  -9   0   15.22    0.85
   1   9   0   15.17    0.84
  -1   9   0   14.99    0.85
  -2   9   0    3.03    0.37
  -2   9   0    2.87    0.48
   2   9   0    3.51    0.47
  -2   9   0    2.84    0.42
   2   9   0    3.75    0.34
  -2   9   0    2.79    0.44
   2   9   0    2.87    0.25
   2   9   0    3.51    0.42
   2  -9   0    3.36    0.46
   3   9   0   56.89    2.26
  -3   9   0   57.86    2.40
   3   9   0   56.98    2.40
  -3   9   0   56.41    2.40
   3   9   0   57.30    2.55
   3  -9   0   58.76    2.49
  -4   9   0   13.41    0.76
  -4   9   0   12.91    0.76
   4  -9   0   13.34    0.84
   4   9   0   12.61    0.79
   4   9   0   12.33    0.81
  -5   9   0   60.84    2.65
   5  -9   0   65.85    2.74
   5   9   0   62.17    2.61
  -5   9   0   60.69    2.63
   5   9   0   60.50    2.75
  -6   9   0   47.68    2.22
   6  -9   0   51.90    2.33
   6   9   0   52.12    2.35
  -6   9   0   49.85    2.26
   6   9   0   52.48    2.23
   7   9   0   80.29    3.41
  -7   9   0   72.13    3.23
  -7   9   0   76.50    3.29
   7  -9   0   77.30    3.34
   8   9   0    1.96    0.52
   8  -9   0    2.24    0.47
  -8   9   0    2.48    0.47
   9   9   0   47.05    2.55
   9   9   0   49.00    2.38
   9  -9   0   51.67    2.37
  -9   9   0   49.32    2.33
 -10   9   0   24.29    1.43
  10  -9   0   25.80    1.45
  10   9   0   24.46    1.62
  10   9   0   26.13    1.54
  10   9   0   25.48    1.44
  11   9   0    0.67    0.51
  11  -9   0   -0.11    0.37
  11   9   0    0.10    0.17
  11   9   0    0.75    0.46
  11   9   0    0.27    0.63
  12   9   0   -0.05    0.21
  12   9   0    0.39    0.53
  12   9   0    0.02    0.46
  13   9   0    0.02    0.55
  13  -9   0   -0.69    0.42
  13   9   0    0.17    0.28
  14   9   0    5.10    0.57
  14   9   0    5.69    0.88
  15  -9   0   23.90    1.52
  15   9   0   24.97    1.17
  16   9   0   17.43    0.94
 -16   9   0   17.69    1.00
  16   9   0   16.57    0.74
  16  -9   0   16.98    1.19
  16   9   0   16.91    0.79
  17   9   0    1.46    0.35
 -17   9   0    1.36    0.37
  17   9   0    1.41    0.22
  17  -9   0    1.98    0.49
  17   9   0    1.29    0.20
  18  -9   0    1.37    0.32
  18   9   0    1.66    0.30
   0  10   0   85.18    3.86
   0  10   0   81.35    3.14
   0  10   0   80.92    3.86
   0  10   0   81.48    3.34
   0  10   0   81.84    3.30
   1  10   0   19.95    1.01
  -1  10   0   18.43    0.89
  -1  10   0   18.83    0.97
   1 -10   0   18.61    0.98
  -1  10   0   17.74    1.03
   1  10   0   18.87    0.90
   1  10   0   18.22    0.85
  -1  10   0   18.69    1.03
   2  10   0   76.67    3.08
  -2  10   0   77.68    3.18
  -2  10   0   76.71    3.80
   2 -10   0   76.12    3.27
   2  10   0   79.83    3.38
   2  10   0   78.20    3.19
  -2  10   0   79.38    3.18
   2  10   0   78.50    3.00
   3  10   0   12.82    0.81
   3  10   0   11.50    0.74
   3 -10   0   11.90    0.81
   3  10   0   11.47    0.66
  -3  10   0   12.88    0.90
  -3  10   0   11.06    0.69
   3  10   0   11.58    0.54
  -3  10   0   11.22    0.75
   4 -10   0  343.91   13.50
   4  10   0  335.77   13.12
   4  10   0  345.50   13.89
  -4  10   0  345.34   13.33
   5  10   0  206.06    7.89
  -5  10   0  200.17    7.98
   5 -10   0  204.28    8.12
  -5  10   0  196.24    8.03
   5  10   0  202.18    8.33
   6  10   0   25.21    1.28
  -6  10   0   21.51    1.22
   6  10   0   23.74    1.33
   6 -10   0   26.16    1.37
  -6  10   0   24.31    1.27
   7  10   0    6.82    0.70
   7 -10   0    6.02    0.72
  -7  10   0    5.96    0.67
  -7  10   0    6.52    0.66
   8  10   0    4.22    0.65
  -8  10   0    4.89    0.62
   8  10   0    2.72    0.69
   8 -10   0    5.01    0.68
   9  10   0    5.34    0.73
   9 -10   0    5.65    0.73
   9  10   0    4.53    0.69
   9  10   0    5.75    0.90
  -9  10   0    6.01    0.68
  10  10   0    4.36    0.76
  10  10   0    5.32    0.75
  10 -10   0    6.96    0.75
 -10  10   0    4.64    0.68
  10 -10   0    5.19    0.66
  10  10   0    5.79    1.02
  11  10   0   21.88    1.38
  11  10   0   21.56    1.64
  11  10   0   22.71    0.95
  11  10   0   23.82    1.45
  11 -10   0   22.95    1.29
  12  10   0    1.50    0.55
  12  10   0    2.31    0.35
  12  10   0    2.04    0.59
  12  10   0    2.59    0.80
  13  10   0    0.10    0.18
  13  10   0   -0.17    0.26
  13  10   0    0.08    0.59
 -14  10   0    1.26    0.41
  14  10   0    1.24    0.34
  14  10   0    1.28    0.27
  14  10   0    1.48    0.24
  14  10   0    2.47    0.62
  15  10   0    4.33    0.52
  15  10   0    3.68    0.41
  15  10   0    4.84    0.37
 -15  10   0    3.55    0.59
  16 -10   0    0.67    0.58
  16  10   0    0.25    0.19
  16  10   0    0.60    0.19
  16  10   0    0.34    0.31
  17  10   0    8.52    0.59
  17 -10   0    7.75    0.78
   0  11   0    0.59    0.33
   0  11   0   -0.05    0.20
   0  11   0    0.05    0.17
  -1  11   0   33.54    1.56
   1  11   0   32.65    1.44
  -1  11   0   33.92    1.48
   1  11   0   36.56    1.59
  -1  11   0   32.29    1.45
  -1  11   0   32.51    1.69
   1  11   0   34.07    1.43
  -1  11   0   31.96    1.68
   2  11   0    1.31    0.28
  -2  11   0    1.75    0.39
  -2  11   0    1.49    0.28
   2  11   0    1.96    0.24
   2 -11   0    1.03    0.35
   2  11   0    1.86    0.37
  -2  11   0    2.30    0.38
   3  11   0  263.86   10.43
  -3  11   0  273.20   10.61
   3  11   0  275.37   10.48
   3 -11   0  277.53   10.77
  -3  11   0  278.06   10.47
   3  11   0  272.80    9.94
  -3  11   0  257.99   12.73
   3  11   0  272.08   11.08
   4 -11   0    1.20    0.42
  -4  11   0    1.24    0.32
   4  11   0    0.79    0.31
  -4  11   0    0.64    0.30
   4  11   0    0.80    0.37
   5  11   0    5.40    0.64
  -5  11   0    5.07    0.51
  -5  11   0    4.13    0.56
   5 -11   0    5.61    0.66
   5  11   0    4.58    0.53
   6  11   0    0.96    0.37
  -6  11   0    0.79    0.32
   6 -11   0    1.14    0.39
   6  11   0    1.03    0.42
   7  11   0    8.45    0.79
   7 -11   0    7.18    0.80
  -7  11   0    7.53    0.68
   7  11   0    8.98    0.97
   8  11   0   11.70    1.12
   8  11   0   12.05    0.98
   8  11   0   12.31    0.51
   8 -11   0   12.32    0.99
  -8  11   0   11.57    0.90
   8  11   0   11.91    0.96
  -8  11   0   11.99    0.86
   9  11   0    2.69    0.61
   9  11   0    4.58    0.88
   9  11   0    4.04    0.29
   9 -11   0    3.95    0.68
   9  11   0    3.47    0.68
  -9  11   0    2.91    0.56
   9 -11   0    3.62    0.61
  10 -11   0   18.84    1.22
  10  11   0   17.55    1.25
  10  11   0   20.23    1.37
  10  11   0   20.37    0.80
  10  11   0   20.05    0.79
  10  11   0   20.68    1.51
  11  11   0    0.04    0.59
  11  11   0    0.35    0.55
  11 -11   0    0.29    0.44
  11  11   0    0.14    0.15
  11  11   0   -0.43    0.56
  11  11   0    0.33    0.17
  12  11   0   45.09    1.62
  12  11   0   44.86    2.50
  12  11   0   47.24    2.20
  12  11   0   43.49    1.74
  13  11   0   13.92    0.73
  13  11   0   13.13    1.24
  13  11   0   12.89    0.66
  13  11   0   14.28    1.16
  13  11   0   13.11    0.61
  14  11   0    0.21    0.26
  14  11   0    0.52    0.20
  14  11   0    0.30    0.55
  14  11   0    0.17    0.16
  15  11   0   -0.04    0.51
  15  11   0    0.62    0.16
  15  11   0    0.83    0.29
  15  11   0    0.45    0.17
  16  11   0    0.29    0.27
  16 -11   0   -0.06    0.46
  17 -11   0   -0.11    0.35
  17  11   0   -0.17    0.22
   0  12   0    1.54    0.32
   0  12   0    1.51    0.36
   0  12   0    1.32    0.24
   1  12   0   51.31    2.09
  -1  12   0   50.42    2.44
  -1  12   0   50.63    2.24
   1  12   0   50.31    2.09
  -1  12   0   50.53    2.44
  -1  12   0   50.13    2.08
  -1  12   0   50.02    2.15
   1  12   0   51.14    2.25
  -2  12   0    0.34    0.23
   2  12   0    0.92    0.19
  -2  12   0    0.84    0.32
  -2  12   0    0.34    0.25
  -2  12   0    0.48    0.28
  -2  12   0    1.10    0.27
   2  12   0    0.82    0.29
   2  12   0    1.54    0.39
  -3  12   0   13.96    0.88
  -3  12   0   12.07    0.90
  -3  12   0   13.39    0.78
   3  12   0   13.34    0.78
   3 -12   0   13.07    0.92
   4 -12   0    1.04    0.38
  -4  12   0    0.96    0.33
   4  12   0    1.39    0.43
   4  12   0    1.21    0.39
  -4  12   0    1.52    0.35
  -5  12   0    8.17    0.72
  -5  12   0    9.19    0.72
   5  12   0   10.02    0.83
   5  12   0    9.22    0.94
   5 -12   0    8.70    0.77
   6  12   0    9.74    0.97
   6  12   0    5.72    0.74
  -6  12   0    6.71    0.66
   6  12   0    6.66    0.38
   6 -12   0    6.53    0.77
   7  12   0   89.52    3.04
   7 -12   0   85.72    3.92
   7  12   0   93.23    4.22
   7  12   0   89.94    4.00
   7  12   0   87.57    3.64
  -7  12   0   89.45    3.80
   8  12   0   14.54    1.25
   8 -12   0   13.89    1.03
  -8  12   0   13.39    0.93
   8 -12   0   13.13    1.01
   8  12   0   14.25    1.07
   8  12   0   12.51    1.05
   8  12   0   13.49    0.57
   9  12   0    0.03    0.13
   9  12   0   -1.28    0.48
   9 -12   0   -0.42    0.34
   9  12   0    0.55    0.58
   9  12   0    0.20    0.10
   9  12   0    0.05    0.58
  10  12   0   34.35    1.82
  10  12   0   34.77    1.25
  10 -12   0   30.46    1.72
  10  12   0   36.17    1.92
  10  12   0   35.31    2.19
  10  12   0   34.68    1.30
  11 -12   0    6.15    0.77
  11  12   0    6.25    0.41
  11  12   0    7.09    0.39
  11  12   0    7.08    0.90
  11  12   0    7.48    1.04
  12  12   0    0.63    0.16
  12  12   0    0.99    0.23
  12  12   0   -0.08    0.60
  12  12   0    0.07    0.72
  13  12   0   26.69    1.01
  13  12   0   27.18    1.13
  13  12   0   23.03    1.69
  13  12   0   26.45    0.99
  13  12   0   26.87    1.57
  14  12   0    1.59    0.24
  14  12   0    1.50    0.29
  14  12   0    1.75    0.23
  14  12   0    2.00    0.60
  15  12   0    3.35    0.69
  15  12   0    4.37    0.47
  16 -12   0    6.98    0.85
  16  12   0    7.48    0.51
   0  13   0    0.19    0.25
   0  13   0   -0.13    0.19
   0  13   0    0.55    0.34
  -1  13   0    1.48    0.33
   1  13   0    1.37    0.32
  -1  13   0    1.23    0.40
   1  13   0    0.96    0.33
   1  13   0    1.45    0.25
  -1  13   0    1.31    0.28
   2  13   0    3.97    0.53
  -2  13   0    4.60    0.59
   2  13   0    3.85    0.33
  -2  13   0    3.96    0.47
  -2  13   0    4.00    0.47
   2  13   0    4.16    0.47
  -3  13   0    0.19    0.29
   3  13   0    0.59    0.36
   3 -13   0    0.46    0.39
  -3  13   0    0.43    0.29
  -3  13   0    0.43    0.31
  -4  13   0    8.59    0.76
   4  13   0   10.68    1.00
   4 -13   0    8.85    0.84
  -4  13   0   10.84    0.76
   5  13   0    0.02    0.47
  -5  13   0   -0.14    0.29
   5 -13   0   -0.11    0.36
   5  13   0    0.15    0.17
   5  13   0    0.73    0.56
   6  13   0    6.31    0.82
   6  13   0    7.21    0.44
   6 -13   0    7.53    0.84
  -6  13   0    7.75    0.68
   6 -13   0    7.99    0.85
   6  13   0    8.80    1.10
   6  13   0    7.78    0.84
   7  13   0    0.21    0.16
   7  13   0   -0.35    0.43
   7 -13   0    0.57    0.44
   7  13   0   -0.22    0.51
   7  13   0    0.47    0.46
  -7  13   0    0.26    0.34
   7 -13   0    0.99    0.42
   8  13   0    0.37    0.48
   8 -13   0    0.14    0.42
   8  13   0   -0.12    0.14
   8  13   0    0.18    0.58
   8  13   0   -0.52    0.43
  -8  13   0   -0.10    0.29
   8  13   0    0.07    0.12
   9  13   0    2.92    0.27
   9  13   0    2.90    0.80
  -9  13   0    2.06    0.51
   9  13   0    2.28    0.61
   9  13   0    2.87    0.23
   9  13   0    1.98    0.59
   9 -13   0    2.72    0.55
  10  13   0    0.62    0.67
  10  13   0    0.78    0.52
  10 -13   0    0.99    0.48
  10  13   0    0.72    0.17
  10  13   0    0.60    0.64
  10  13   0    0.65    0.16
  11  13   0   31.52    1.11
  11  13   0   29.44    1.20
  11  13   0   28.13    2.01
  11  13   0   33.80    1.81
  11 -13   0   30.13    1.61
  12  13   0    4.37    0.74
  12  13   0    2.47    0.82
  12  13   0    2.79    0.26
  12  13   0    2.35    0.34
  12  13   0    2.34    0.24
  13  13   0    2.75    0.77
  13  13   0    3.71    0.71
  13  13   0    3.48    0.38
  14  13   0   10.07    0.98
  14  13   0   11.53    0.62
  15  13   0    0.08    0.22
  15  13   0    0.44    0.51
  16 -13   0   -0.05    0.37
  16  13   0    0.30    0.17
   0  14   0    2.13    0.37
   0  14   0    2.45    0.44
  -1  14   0   15.82    0.84
   1  14   0   15.54    0.93
  -1  14   0   14.55    0.89
   1  14   0   14.48    0.77
   2  14   0    5.65    0.56
  -2  14   0    6.25    0.62
  -2  14   0    6.09    0.56
   2  14   0    5.50    0.38
  -3  14   0    0.31    0.28
   3  14   0   -0.19    0.47
  -3  14   0    0.69    0.36
   4 -14   0    6.23    0.78
   4  14   0    9.17    0.98
  -4  14   0    5.95    0.63
  -4  14   0    7.22    0.63
   4  14   0    7.84    0.83
   5  14   0    5.44    0.91
   5 -14   0    4.93    0.74
   5  14   0    4.88    0.62
   5  14   0    5.24    0.38
  -5  14   0    4.71    0.61
   5 -14   0    5.73    0.70
   5  14   0    5.24    0.77
   5  14   0    4.67    0.42
  -6  14   0    4.27    0.55
   6  14   0    4.74    0.90
   6  14   0    3.84    0.56
   6  14   0    3.72    0.29
   6 -14   0    4.49    0.75
   6  14   0    4.31    0.32
   6  14   0    3.97    0.36
   6  14   0    5.09    0.80
   7  14   0   12.46    1.28
   7  14   0   15.02    0.65
   7  14   0   16.20    1.16
  -7  14   0   14.82    1.01
   7  14   0   13.34    0.62
   7 -14   0   16.01    1.06
   7  14   0   15.95    1.15
  -7  14   0   12.75    0.88
   8 -14   0   -0.42    0.43
   8  14   0    0.25    0.16
   8  14   0   -0.02    0.12
   8  14   0   -0.37    0.55
   8  14   0   -0.35    0.49
   8  14   0   -0.21    0.60
  -8  14   0    0.28    0.32
  -8  14   0    0.28    0.37
   9  14   0    1.76    0.26
  -9  14   0    2.82    0.54
   9  14   0    0.94    0.84
   9  14   0    2.44    0.64
   9  14   0    1.19    0.18
   9 -14   0    1.92    0.54
  -9  14   0    1.18    0.42
  10  14   0    1.43    0.84
  10  14   0    2.18    0.27
  10  14   0    2.05    0.24
  10 -14   0    0.83    0.52
  10  14   0    1.90    0.74
  11  14   0   26.53    1.09
  11  14   0   27.02    1.80
  11  14   0   28.50    1.58
  11 -14   0   29.32    1.50
  12  14   0    0.29    0.19
  12  14   0   -0.09    0.65
  12  14   0    0.08    0.59
  12 -14   0    0.10    0.40
  13  14   0    9.11    0.50
  13  14   0    8.71    1.04
  13  14   0    9.40    1.04
  14  14   0    2.55    0.60
  14  14   0    2.53    0.32
  14  14   0    2.21    0.65
  15  14   0    0.25    0.15
   0  15   0    0.37    0.24
   0  15   0   -0.03    0.28
   1  15   0    9.64    0.73
   1  15   0    8.93    0.56
  -1  15   0    9.91    0.66
  -1  15   0    9.89    0.77
   1  15   0    8.45    0.70
  -2  15   0    0.61    0.35
  -2  15   0    0.21    0.27
   2  15   0    0.32    0.33
   2  15   0    0.06    0.33
   3  15   0   33.14    1.99
   3  15   0   35.72    1.58
   3  15   0   31.51    1.71
   3  15   0   34.52    1.41
   3  15   0   31.10    1.44
  -3  15   0   36.38    1.66
  -3  15   0   38.03    1.67
   4  15   0    5.09    0.79
   4 -15   0    4.67    0.75
  -4  15   0    5.38    0.59
   4  15   0    4.61    0.42
   4  15   0    5.16    0.43
  -4  15   0    4.40    0.48
   4  15   0    4.95    0.99
   4  15   0    4.73    0.59
  -4  15   0    5.79    0.61
  -5  15   0   41.50    1.79
  -5  15   0   42.93    2.01
   5  15   0   43.97    1.66
   5  15   0   41.89    1.67
   5  15   0   40.89    1.62
   5  15   0   41.42    1.88
   5  15   0   43.22    2.06
   5 -15   0   41.61    2.06
   5  15   0   43.52    2.40
  -5  15   0   47.15    1.98
   6  15   0    5.31    0.69
   6  15   0    4.19    0.87
   6  15   0    4.83    0.38
  -6  15   0    4.57    0.65
   6  15   0    4.92    0.28
   6 -15   0    4.70    0.80
  -6  15   0    4.66    0.60
   6  15   0    5.56    0.82
   6  15   0    5.42    0.43
   7  15   0   10.12    0.54
   7 -15   0   10.04    0.97
   7  15   0   11.11    0.53
  -7  15   0   10.52    0.76
   7  15   0   10.01    0.98
  -7  15   0   10.49    0.87
   7  15   0    9.27    1.16
   8  15   0    0.92    0.18
   8  15   0    0.60    0.57
   8  15   0    0.65    0.82
   8 -15   0    0.82    0.53
  -8  15   0    0.69    0.39
   8  15   0    1.11    0.20
  -8  15   0    1.60    0.42
  -9  15   0   25.97    1.42
   9  15   0   23.63    0.97
   9 -15   0   26.16    1.46
   9  15   0   24.79    0.91
  -9  15   0   22.91    1.25
   9  15   0   24.03    1.82
   9  15   0   26.65    1.57
  10  15   0    5.97    1.00
  10  15   0    5.25    1.01
 -10  15   0    5.78    0.66
  10 -15   0    8.18    0.84
  10  15   0    5.60    0.36
  11 -15   0    1.74    0.52
  11  15   0    2.18    0.26
  11  15   0    0.71    0.65
  11  15   0    1.80    0.79
 -11  15   0    1.80    0.43
  12  15   0    4.21    0.32
  12 -15   0    4.35    0.66
  12  15   0    3.14    0.70
 -12  15   0    3.56    0.61
  12  15   0    4.49    0.90
  13  15   0    0.12    0.16
  13  15   0    0.73    0.60
  13  15   0   -0.07    0.55
 -13  15   0    0.54    0.35
 -14  15   0    2.02    0.38
  14  15   0    2.33    0.59
   0  16   0    0.86    0.42
   0  16   0    0.13    0.11
   0  16   0    0.57    0.31
   0  16   0   -0.23    0.30
   0  16   0    0.37    0.23
   0  16   0    0.40    0.14
  -1  16   0   30.05    1.44
  -1  16   0   32.01    1.47
  -1  16   0   29.42    1.40
   1  16   0   33.86    1.59
  -1  16   0   30.93    1.40
   1  16   0   33.36    1.53
   1  16   0   30.73    1.37
  -1  16   0   33.60    1.56
  -2  16   0    2.89    0.45
  -2  16   0    5.28    0.52
  -2  16   0    4.96    0.57
  -2  16   0    3.64    0.28
   2  16   0    3.64    0.47
   2  16   0    4.97    0.60
  -2  16   0    3.47    0.53
  -2  16   0    4.28    0.57
   3  16   0    8.98    0.59
   3 -16   0    8.79    0.93
  -3  16   0    8.07    0.52
  -3  16   0    7.51    0.73
   3  16   0    8.76    0.58
  -3  16   0    8.81    0.78
   3  16   0    8.66    0.98
  -3  16   0    7.78    0.69
   3  16   0    8.54    0.74
  -4  16   0   16.98    1.02
   4  16   0   17.38    1.06
   4 -16   0   15.60    1.13
  -4  16   0   15.60    1.03
   4  16   0   16.99    1.42
  -4  16   0   16.38    0.83
   4  16   0   15.64    0.78
   4  16   0   15.90    0.79
   4  16   0   15.95    1.16
  -5  16   0   11.21    0.88
   5 -16   0    9.79    0.97
  -5  16   0   12.21    0.73
   5  16   0   13.32    1.24
   5  16   0   11.90    1.12
   5  16   0   12.66    0.86
   5  16   0   12.79    0.59
   5  16   0   11.57    0.67
   5  16   0   12.80    0.64
   6  16   0    7.24    0.90
   6  16   0    8.05    0.48
   6 -16   0    7.85    0.89
   6  16   0    5.01    0.97
  -6  16   0    7.50    0.76
  -6  16   0    5.96    0.60
   6  16   0    6.94    0.50
   7  16   0    1.06    0.80
   7  16   0    2.18    0.69
   7  16   0    2.36    0.29
   7  16   0    1.77    0.26
  -7  16   0    2.35    0.42
   7 -16   0    2.02    0.58
  -7  16   0    3.15    0.58
  -8  16   0   20.68    1.08
   8  16   0   18.84    1.53
  -8  16   0   22.20    1.26
   8 -16   0   20.59    1.32
   8  16   0   20.71    0.85
   8  16   0   21.01    1.45
   9  16   0   29.07    1.88
   9  16   0   31.24    1.71
   9 -16   0   31.46    1.61
   9  16   0   28.01    1.13
  -9  16   0   27.26    1.35
  10  16   0    1.30    0.77
  10  16   0    1.57    0.59
 -10  16   0    1.03    0.38
  10  16   0    1.37    0.23
  10 -16   0    1.00    0.49
  11 -16   0    0.59    0.45
  11  16   0    1.12    0.64
  11  16   0    0.63    0.67
 -11  16   0    0.31    0.33
  11  16   0    0.36    0.15
 -12  16   0    0.51    0.34
  12  16   0    0.14    0.59
  12 -16   0    0.46    0.44
  12  16   0    0.95    0.16
  12  16   0    0.93    0.68
  13  16   0    0.18    0.56
 -13  16   0   -0.08    0.34
 -14  16   0    1.43    0.30
   0  17   0   -0.40    0.31
   0  17   0    0.15    0.21
   0  17   0    0.12    0.29
  -1  17   0    0.88    0.33
   1  17   0    1.18    0.41
  -1  17   0    0.78    0.19
  -1  17   0    1.15    0.43
  -1  17   0    1.19    0.30
   1  17   0    0.69    0.29
  -1  17   0    0.80    0.17
   2  17   0    0.74    0.30
   2  17   0    1.00    0.47
  -2  17   0    1.07    0.43
  -2  17   0    1.58    0.33
  -2  17   0    1.44    0.35
   3  17   0   61.07    2.41
   3  17   0   63.36    2.60
  -3  17   0   64.57    2.72
  -3  17   0   65.36    2.62
   3 -17   0   60.93    2.76
   3  17   0   60.77    2.45
  -4  17   0   14.19    0.90
   4 -17   0   12.80    1.02
   4  17   0   13.09    1.18
   4  17   0   13.34    1.04
  -4  17   0   12.49    0.93
  -4  17   0   11.64    0.64
   4  17   0   11.84    0.65
   4  17   0   11.75    0.68
   4  17   0   12.40    0.88
  -5  17   0    0.53    0.26
   5  17   0    0.08    0.13
   5  17   0   -0.08    0.21
  -5  17   0    0.13    0.33
   5  17   0    0.77    0.63
   5 -17   0   -0.10    0.44
   5  17   0    0.23    0.56
   6  17   0    0.27    0.61
   6  17   0    0.20    0.20
  -6  17   0    0.34    0.29
   6  17   0   -0.82    0.55
   6 -17   0   -0.70    0.43
  -6  17   0    0.29    0.36
   7 -17   0    4.59    0.82
  -7  17   0    3.35    0.60
   7  17   0    3.85    0.34
   7  17   0    3.11    0.76
   7  17   0    4.27    0.92
  -7  17   0    4.30    0.56
   8  17   0    0.84    0.65
   8 -17   0    1.14    0.53
  -8  17   0    0.58    0.34
   8  17   0    1.11    0.67
   8  17   0    1.20    0.20
   9  17   0    2.64    0.82
  -9  17   0    3.88    0.56
   9 -17   0    2.83    0.58
   9  17   0    3.18    0.29
   9  17   0    2.55    0.74
  10  17   0   -0.04    0.14
 -10  17   0    0.11    0.33
  10 -17   0   -0.25    0.42
  10  17   0   -0.51    0.67
  10  17   0    0.49    0.61
  11  17   0    8.46    1.10
 -11  17   0   10.24    0.71
  11  17   0    9.01    0.42
  11 -17   0   10.88    0.83
  11  17   0    9.83    0.98
  12  17   0   22.54    1.32
 -13  17   0    2.75    0.41
   0  18   0    2.32    0.54
   0  18   0    1.91    0.38
  -1  18   0    4.00    0.64
   1  18   0    4.98    0.73
  -1  18   0    4.23    0.42
  -1  18   0    3.33    0.46
   1  18   0    3.92    0.51
   2  18   0   35.43    1.55
  -2  18   0   33.11    1.61
   2  18   0   39.02    1.72
   2  18   0   39.26    1.55
  -2  18   0   34.85    1.62
   3  18   0   24.47    1.10
   3  18   0   23.56    1.07
   3 -18   0   24.70    1.41
  -3  18   0   24.53    1.24
  -3  18   0   24.72    1.14
   3  18   0   24.00    1.30
  -4  18   0    7.78    0.68
   4 -18   0    7.37    0.84
   4  18   0    8.67    0.47
   4  18   0    6.91    1.04
   4  18   0    8.92    0.57
  -4  18   0    8.53    0.69
   5  18   0    1.81    0.75
   5 -18   0    2.14    0.58
  -5  18   0    2.15    0.26
  -5  18   0    2.28    0.43
  -5  18   0    2.36    0.46
   5  18   0    2.39    0.36
   6  18   0    2.15    0.33
  -6  18   0    1.63    0.27
   6  18   0    0.99    0.64
  -6  18   0    1.16    0.44
   6 -18   0    1.90    0.55
   6  18   0    1.85    0.78
   7  18   0   19.71    0.82
  -7  18   0   19.51    0.89
   7  18   0   17.94    1.48
   7 -18   0   18.52    1.21
   7  18   0   17.77    1.28
  -8  18   0    3.87    0.46
   8 -18   0    4.17    0.70
   8  18   0    2.84    0.81
   8  18   0    3.15    0.31
   8  18   0    4.47    0.76
   9  18   0    0.24    0.74
   9  18   0   -0.97    0.66
  -9  18   0    0.54    0.34
   9  18   0    0.41    0.16
   9 -18   0    1.16    0.57
  10 -18   0    1.81    0.49
  10  18   0    1.88    0.20
 -10  18   0    2.59    0.43
  10  18   0    1.47    0.71
  11 -18   0    0.12    0.38
 -11  18   0    0.34    0.24
 -12  18   0    8.50    0.53
   0  19   0   -0.18    0.40
   0  19   0   -0.24    0.28
   1  19   0    0.95    0.41
  -1  19   0    0.50    0.43
   1  19   0    1.45    0.34
   1  19   0    0.82    0.29
  -1  19   0    0.42    0.32
  -2  19   0    4.84    0.62
   2  19   0    3.41    0.57
   2  19   0    4.84    0.46
   2  19   0    3.88    0.51
   3  19   0    9.77    0.63
   3  19   0    9.58    0.55
   3 -19   0    9.48    0.87
  -4  19   0    1.28    0.24
  -4  19   0    1.39    0.24
   4 -19   0    1.47    0.49
   4  19   0    1.37    0.28
   5  19   0    1.54    0.73
   5  19   0    1.23    0.25
   5 -19   0    0.95    0.47
  -5  19   0    1.52    0.33
   6 -19   0    2.14    0.53
   6  19   0    2.10    0.31
  -6  19   0    2.29    0.40
   6  19   0    1.69    0.71
   7  19   0    1.82    0.30
  -7  19   0    1.97    0.42
   7 -19   0    1.63    0.53
   7  19   0    2.35    0.76
   8  19   0    9.26    1.05
   8  19   0    8.97    0.46
   8 -19   0   10.20    0.84
  -8  19   0    9.73    0.75
   9 -19   0    0.17    0.47
   9  19   0    0.79    0.62
   9  19   0   -0.22    0.12
  -9  19   0   -0.25    0.32
  10 -19   0    0.60    0.37
 -10  19   0    0.22    0.31
   0  20   0    9.36    0.64
  -1  20   0    1.60    0.35
   1  20   0    1.21    0.27
   1  20   0    1.13    0.31
   2  20   0    0.08    0.20
   2  20   0   -0.04    0.19
   2  20   0    0.12    0.24
   3 -20   0    1.95    0.47
   3  20   0    3.26    0.41
   4 -20   0    0.08    0.39
   4  20   0   -0.27    0.21
   5 -20   0    4.46    0.75
   5  20   0    4.33    0.43
   6 -20   0   11.43    0.88
   6  20   0   12.34    0.59
   7  20   0    4.84    0.35
   7 -20   0    5.37    0.70
   8  20   0   12.92    0.55
   8 -20   0   14.03    0.89
   0  21   0    0.03    0.26
   0  21   0   -0.04    0.23
   0  21   0    0.47    0.29
   1  21   0   17.28    0.76
   1  21   0   16.92    0.78
  -1  21   0   16.04    0.86
   1  21   0   16.39    0.83
   2  21   0    7.30    0.52
   3  21   0    3.55    0.40
   3 -21   0    3.75    0.59
   4  21   0    4.06    0.39
   4 -21   0    4.91    0.61
   5  21   0    5.70    0.41
   5 -21   0    5.68    0.70
   6 -21   0    3.44    0.57
   6  21   0    2.01    0.29
   7 -21   0    1.18    0.41
   7  21   0    1.30    0.21
   0  22   0    4.77    0.30
   0  22   0    4.79    0.43
  -1  22   0    6.38    0.44
   1  22   0    4.28    0.42
  -1  22   0    5.35    0.46
  -1  22   0    5.25    0.40
   2  22   0   -0.13    0.19
  -2  22   0    0.01    0.19
   3  22   0    0.18    0.19
   4  22   0    8.80    0.47
   0   0   1   -0.37    0.03
   1   0  -1    1.84    0.15
   1   0   1    1.78    0.13
   1   0   1    1.42    0.16
   1   0   1    1.74    0.14
   2   0   1    0.17    0.11
   2   0  -1    0.13    0.11
   2   0   1    0.11    0.09
   3   0   1    0.82    0.16
   3   0   1    0.63    0.15
   3   0  -1    0.90    0.17
  -4   0   1   13.45    0.66
   4   0   1   14.14    0.75
   4   0  -1   12.97    0.75
   4   0   1   14.01    0.66
   5   0  -1    5.32    0.39
  -5   0   1    5.25    0.41
   5   0   1    5.10    0.34
   5   0   1    5.74    0.44
   5   0  -1    5.55    0.45
  -5   0  -1    4.98    0.38
   5   0   1    5.09    0.39
   6   0   1   23.94    1.07
   6   0   1   22.60    1.00
  -6   0  -1   22.95    1.05
  -6   0   1   21.43    1.05
   6   0  -1   21.88    1.02
   6   0  -1   23.60    1.22
   6   0   1   23.97    1.21
   7   0  -1   32.42    1.53
   7   0  -1   33.15    1.68
   7   0   1   33.44    1.67
   7   0   1   33.47    1.52
   7   0   1   30.84    1.47
   7   0  -1   30.57    1.47
  -7   0   1   34.03    1.46
  -7   0  -1   32.93    1.44
   8   0  -1    1.54    0.32
   8   0   1    1.67    0.33
   8   0  -1    1.48    0.32
  -8   0  -1    1.81    0.32
   8   0  -1    1.03    0.27
  -8   0   1    1.59    0.32
   8   0   1    1.46    0.31
   8   0   1    1.42    0.27
   9   0   1    0.45    0.23
   9   0  -1    0.45    0.25
   9   0   1    0.37    0.27
   9   0  -1    0.49    0.23
   9   0  -1    0.19    0.29
  -9   0   1    0.10    0.26
  -9   0  -1    0.36    0.28
   9   0   1    0.54    0.21
  10   0   1  145.29    6.86
  10   0  -1  145.61    6.28
 -10   0  -1  145.77    5.88
  10   0  -1  143.42    6.88
  10   0   1  150.55    5.89
 -10   0   1  143.95    5.89
  10   0  -1  145.23    5.88
  10   0   1  142.80    6.26
 -11   0   1    1.96    0.42
  11   0  -1    1.23    0.27
  11   0   1    1.19    0.28
  11   0  -1    0.71    0.40
  11   0   1    0.93    0.41
  11   0  -1    1.95    0.39
  12   0  -1  174.02    7.32
  12   0   1  171.63    7.29
  12   0   1  169.12    6.91
  12   0  -1  165.64    6.92
  13   0   1    0.98    0.48
  13   0  -1    0.39    0.21
  13   0  -1    0.33    0.42
  13   0  -1    0.50    0.44
  13   0   1    0.44    0.41
  14   0   1    4.98    0.62
  14   0  -1    6.32    0.79
  14   0  -1    6.31    0.70
  14   0  -1    4.93    0.78
  14   0   1    5.87    0.77
  14   0   1    6.82    0.83
  15   0  -1    9.28    0.68
  15   0  -1    9.88    0.94
  15   0  -1    8.66    0.81
  15   0  -1   10.02    1.01
  15   0   1    9.95    0.94
  15   0   1    9.19    0.63
  15   0   1    9.29    0.81
  15   0   1    9.28    0.94
  16   0  -1    9.85    0.74
  16   0   1   11.90    0.74
  16   0  -1   10.29    0.81
  16   0   1   10.73    0.96
  16   0  -1   10.83    0.96
  16   0   1   11.54    0.77
  16   0   1    9.46    0.69
  17   0  -1    2.06    0.29
  17   0  -1    1.88    0.39
  17   0   1    2.14    0.40
  17   0   1    1.83    0.26
  17   0  -1    2.20    0.33
  17   0   1    2.33    0.33
  17   0  -1    1.73    0.32
  18   0   1    7.96    0.65
  18   0  -1    8.12    0.66
  19   0   1    1.51    0.34
  19   0  -1    1.48    0.34
   0   1  -1    1.37    0.12
   0   1   1    1.24    0.10
   0   1  -1    1.33    0.13
   1  -1   1  701.22   30.97
   1  -1   1  654.80   30.96
  -1   1   1  660.19   30.94
   1   1  -1  673.96   30.88
  -1   1  -1  705.56   30.94
   1   1   1  630.28   25.19
   1   1   1  662.68   26.87
   2  -1   1   27.89    1.21
   2   1  -1   29.42    1.13
   2  -1   1   29.78    1.39
   2   1  -1   29.03    1.36
   2   1   1   27.88    1.34
   2   1   1   29.14    1.18
   2  -1  -1   27.41    1.39
   3   1  -1   26.71    1.28
   3  -1   1   26.93    1.31
   3  -1   1   27.84    1.15
   3   1   1   24.72    1.25
   3   1   1   24.84    1.11
   4  -1   1   22.28    1.03
   4   1  -1   22.15    1.14
   4  -1   1   21.23    1.00
  -4   1   1   22.08    1.01
   4  -1   1   20.97    1.18
   4  -1  -1   24.04    1.02
   4   1   1   24.04    1.13
   4   1   1   24.59    1.01
   4  -1  -1   24.07    1.19
  -5   1   1  230.13    8.86
   5  -1   1  222.04   10.55
   5  -1   1  222.89    9.21
   5   1  -1  233.76   10.53
  -5  -1  -1  212.18    8.82
   5  -1   1  229.53    8.84
   5  -1  -1  230.15   10.56
   5   1   1  239.95   10.51
  -5  -1   1  221.15    8.83
  -5   1  -1  224.25    8.85
   5   1   1  237.46    9.19
   5  -1  -1  218.58    8.84
   6  -1   1   32.36    1.64
  -6   1   1   30.33    1.40
  -6  -1  -1   29.57    1.36
   6  -1   1   33.00    1.45
   6   1  -1   31.45    1.60
   6  -1   1   31.41    1.38
   6  -1  -1   32.61    1.45
   6   1   1   33.26    1.59
  -6   1  -1   32.53    1.41
   6   1   1   32.87    1.42
  -6  -1   1   30.57    1.38
   6  -1  -1   32.88    1.65
   6  -1  -1   33.56    1.40
   7   1  -1   87.27    3.83
  -7  -1  -1   86.58    3.56
   7  -1   1   90.33    4.25
  -7   1   1   90.23    3.61
   7  -1   1   85.80    3.86
   7   1  -1   91.11    4.20
   7  -1   1   85.28    3.55
  -7  -1   1   85.32    3.57
  -7   1  -1   87.39    3.60
   7   1   1   93.46    4.19
   7   1   1   91.61    3.69
   7   1   1   92.11    3.82
   7  -1  -1   86.42    3.87
   7  -1  -1   88.95    4.26
   7  -1  -1   84.48    3.57
   8   1  -1   10.39    0.66
  -8  -1  -1   10.62    0.65
   8  -1   1   10.58    0.65
  -8   1   1   10.22    0.69
   8   1  -1   11.07    0.67
   8  -1   1   10.70    0.74
   8  -1   1   10.25    0.71
   8   1  -1    9.70    0.61
   8   1  -1   10.72    0.62
   8  -1  -1    9.40    0.70
   8  -1  -1    9.45    0.65
   8   1   1   10.03    0.61
   8  -1  -1    9.64    0.69
   8   1   1   10.11    0.66
   8   1   1   10.14    0.58
   8   1   1   10.30    0.63
  -8   1  -1    9.58    0.64
  -8  -1   1   10.42    0.65
   9  -1   1   31.13    1.51
   9   1  -1   31.78    1.58
   9   1  -1   29.52    1.43
  -9   1   1   31.68    1.48
   9   1  -1   31.58    1.44
   9  -1   1   29.26    1.63
   9  -1   1   29.68    1.49
  -9   1  -1   30.85    1.47
   9  -1  -1   28.86    1.49
   9  -1  -1   30.83    1.50
   9   1   1   29.93    1.42
   9   1   1   31.44    1.55
   9   1   1   31.09    1.45
   9  -1  -1   27.82    1.66
   9   1   1   30.28    1.42
  -9  -1   1   30.78    1.43
  10  -1   1    7.72    0.71
 -10   1   1    6.83    0.64
  10   1  -1    7.55    0.52
  10  -1   1    7.65    0.60
  10   1  -1    7.16    0.62
  10   1  -1    7.41    0.51
  10  -1   1    6.71    0.57
 -10   1  -1    4.65    0.58
  10  -1  -1    5.86    0.54
  10   1   1    6.45    0.61
  10  -1  -1    5.73    0.66
  10   1   1    5.82    0.45
  10   1   1    5.54    0.45
  11  -1   1   29.15    1.46
  11   1  -1   25.66    1.27
  11  -1   1   24.64    1.46
 -11   1   1   25.71    1.40
  11  -1   1   25.80    1.36
  11   1  -1   25.50    1.39
  11   1  -1   27.01    1.48
  11   1   1   27.39    1.49
  11   1   1   26.07    1.24
 -11   1  -1   26.33    1.40
  11  -1  -1   28.39    1.46
  11  -1  -1   27.67    1.38
  11   1   1   26.81    1.39
  12   1  -1   30.15    1.56
  12   1  -1   28.87    1.63
  12  -1   1   30.05    1.49
  12   1  -1   28.08    1.35
 -12   1   1   28.40    1.55
  12  -1   1   29.66    1.61
  12   1   1   31.04    1.55
  12  -1  -1   31.07    1.64
  12  -1  -1   29.47    1.51
 -12   1  -1   29.52    1.57
  12   1   1   29.43    1.64
  13   1  -1    2.41    0.51
  13  -1   1    2.00    0.40
  13  -1   1    2.78    0.56
 -13   1   1    2.66    0.55
  13   1  -1    2.68    0.64
  13  -1  -1    2.18    0.45
  13   1   1    3.00    0.60
  13  -1  -1    2.84    0.56
  13   1   1    1.85    0.49
  14  -1   1    3.79    0.72
  14   1  -1    3.50    0.54
  14   1  -1    3.23    0.51
  14  -1   1    4.53    0.75
  14  -1   1    3.93    0.57
  14   1  -1    2.70    0.58
  14   1  -1    3.78    0.71
  14   1   1    3.81    0.62
  14  -1  -1    3.52    0.72
  14   1   1    3.44    0.60
  14   1   1    4.30    0.73
  14  -1  -1    4.40    0.73
  14  -1  -1    3.81    0.69
  14  -1  -1    3.32    0.40
  14   1   1    3.85    0.45
  15  -1   1    3.61    0.74
  15   1  -1    2.83    0.68
  15   1  -1    4.62    0.60
  15   1  -1    4.74    0.74
  15  -1   1    5.50    0.57
  15  -1   1    5.65    0.84
  15  -1   1    5.66    0.65
  15   1  -1    5.54    0.34
  15   1   1    4.56    0.60
  15   1   1    3.85    0.69
  15  -1  -1    5.13    0.79
  15  -1  -1    3.21    0.68
  15   1   1    4.49    0.51
  15  -1  -1    4.68    0.68
  15   1   1    4.29    0.77
  16  -1   1    3.28    0.56
  16   1  -1    2.15    0.52
  16   1  -1    3.04    0.48
  16   1  -1    3.47    0.46
  16  -1   1    2.07    0.48
  16  -1   1    3.34    0.44
  16  -1   1    3.02    0.61
  16  -1  -1    2.72    0.44
  16   1   1    3.11    0.42
  16  -1  -1    3.54    0.49
  16   1   1    3.02    0.44
  16  -1  -1    3.60    0.65
  16   1   1    3.38    0.42
  16  -1  -1    3.37    0.54
  16   1   1    2.47    0.49
  17  -1   1    1.71    0.37
  17   1  -1    1.63    0.36
  17  -1   1    1.27    0.37
  17  -1   1    1.11    0.29
  17   1   1    0.81    0.34
  17  -1  -1    1.59    0.39
  17  -1  -1    0.68    0.35
  18  -1   1    1.31    0.44
  18   1  -1    0.82    0.35
  18  -1  -1    0.46    0.36
  18   1   1    1.19    0.36
  19  -1   1    0.26    0.30
  19   1  -1    0.17    0.30
  19   1   1    0.08    0.31
  19  -1  -1    0.58    0.29
   0   2   1   24.96    1.17
   0   2  -1   25.57    1.03
   0   2   1   24.13    1.17
   0   2  -1   24.61    1.18
   0   2   1   24.08    0.97
   0   2  -1   24.93    1.19
   1   2  -1   14.23    0.71
   1   2  -1   14.53    0.61
   1   2  -1   15.00    0.71
  -1   2   1   14.32    0.75
  -1   2  -1   15.07    0.75
   1   2   1   15.06    0.61
  -1   2  -1   15.27    0.77
   2  -2   1   78.23    3.67
   2   2  -1   81.29    3.00
   2   2  -1   81.81    3.62
  -2   2   1   80.04    3.68
  -2   2  -1   76.57    3.68
   2   2   1   76.28    3.00
   2  -2  -1   74.30    3.67
  -2   2  -1   76.47    3.69
   3  -2   1    7.54    0.51
  -3   2   1    6.96    0.44
   3   2  -1    7.34    0.41
   3   2  -1    7.67    0.41
   3  -2   1    7.72    0.45
   3  -2  -1    7.71    0.52
   3  -2  -1    7.06    0.44
  -4   2   1   39.22    1.70
   4  -2   1   41.84    1.70
   4   2  -1   41.79    1.93
   4  -2   1   40.59    1.76
   4  -2   1   38.91    2.01
   4   2   1   40.62    1.89
  -4   2  -1   39.01    1.69
   4   2   1   41.93    1.69
   4  -2  -1   41.65    2.02
   4  -2  -1   40.88    1.71
   5  -2   1    2.43    0.36
   5  -2   1    2.28    0.36
  -5   2   1    2.76    0.34
   5  -2   1    2.65    0.31
   5   2  -1    2.85    0.27
   5   2   1    2.37    0.25
   5  -2  -1    2.13    0.30
   5  -2  -1    2.14    0.35
   5   2   1    2.04    0.20
  -5   2  -1    2.13    0.32
   5  -2  -1    1.79    0.32
  -5  -2   1    1.64    0.25
   6  -2   1   64.15    3.12
  -6   2   1   65.84    2.66
   6   2  -1   63.69    2.76
   6   2  -1   67.37    3.03
   6  -2   1   65.57    2.63
   6  -2  -1   60.44    2.62
   6   2   1   64.97    3.00
   6   2   1   65.16    2.67
  -6  -2   1   61.25    2.58
  -6   2  -1   63.14    2.64
   6  -2  -1   60.51    3.11
  -7   2   1   46.41    1.99
   7   2  -1   48.34    2.22
   7  -2   1   45.56    2.32
   7  -2   1   45.42    1.96
   7   2  -1   46.78    2.02
   7  -2  -1   43.93    2.11
   7   2   1   47.71    2.19
  -7   2  -1   45.57    1.99
   7   2   1   44.40    2.00
   7   2   1   46.30    1.97
   7  -2  -1   45.19    1.96
  -7  -2   1   44.87    1.94
  -8   2   1    5.51    0.56
   8  -2   1    5.84    0.53
   8  -2   1    5.30    0.50
   8   2  -1    5.31    0.44
   8  -2   1    4.82    0.57
   8   2  -1    5.72    0.56
   8   2  -1    5.39    0.40
   8   2  -1    5.80    0.43
   8   2  -1    4.62    0.49
   8   2   1    6.27    0.44
   8   2   1    6.97    0.38
   8  -2  -1    6.35    0.55
   8  -2  -1    6.31    0.52
  -8   2  -1    6.66    0.58
   8   2   1    6.47    0.51
   8   2   1    6.60    0.56
   8   2   1    6.99    0.39
   8  -2  -1    5.45    0.56
   9  -2   1   28.38    1.41
   9  -2   1   28.26    1.41
   9   2  -1   27.21    1.27
   9   2  -1   27.13    1.30
   9   2  -1   28.25    1.42
   9   2  -1   27.45    1.38
   9   2  -1   27.48    1.32
  -9   2   1   27.49    1.36
   9   2   1   28.08    1.30
   9  -2  -1   26.56    1.41
  -9   2  -1   29.32    1.39
   9   2   1   27.33    1.41
   9   2   1   27.05    1.23
   9  -2  -1   26.65    1.39
   9   2   1   26.94    1.32
  10   2  -1   79.77    3.80
  10   2  -1   79.70    3.48
  10   2  -1   83.69    3.57
  10  -2   1   79.70    3.64
  10   2  -1   77.96    3.38
  10  -2   1   82.13    3.48
 -10   2   1   82.12    3.46
  10   2   1   80.31    3.56
  10   2   1   79.65    3.45
  10  -2  -1   81.20    3.66
  10  -2  -1   83.24    3.48
 -10   2  -1   82.41    3.45
  10   2   1   80.86    3.38
  11   2  -1   10.59    0.80
  11   2  -1   11.49    0.89
  11  -2   1   11.46    0.80
  11  -2   1   10.42    0.86
 -11   2   1   10.52    0.84
  11  -2  -1   11.83    0.95
 -11   2  -1   11.90    0.86
  11   2   1   12.57    0.96
  11  -2  -1   10.98    0.81
  11   2   1   11.24    0.82
  12  -2   1    2.34    0.56
  12   2  -1    2.05    0.45
  12   2  -1    1.27    0.46
 -12   2   1    0.56    0.41
  12  -2   1    1.05    0.33
  12  -2  -1    1.60    0.53
  12   2   1    1.57    0.47
 -12   2  -1    1.72    0.47
  12  -2  -1    1.75    0.39
  12   2   1    1.32    0.43
  13  -2   1    9.94    0.74
  13  -2   1    9.15    0.94
  13   2  -1    9.94    0.92
 -13   2   1    9.29    0.88
  13   2  -1    9.84    0.86
 -13   2  -1    9.01    0.86
  13  -2  -1    8.96    0.94
  13  -2  -1   10.39    0.77
  13   2   1   10.90    1.02
  13   2   1   10.88    0.85
  14   2  -1    7.43    0.79
  14   2  -1    7.54    0.67
  14   2  -1    8.51    0.81
  14  -2   1    7.03    0.81
  14  -2   1    7.12    0.60
  14   2  -1    6.89    0.85
  14  -2   1    7.81    0.62
  14  -2   1    7.31    0.89
  14   2   1    9.03    0.65
  14  -2  -1    7.72    0.64
  14   2   1    7.67    0.78
  14  -2  -1    8.71    0.88
  14   2   1    7.99    0.97
  14  -2  -1    7.26    0.91
  14   2   1    8.55    0.78
  14   2   1    8.58    0.57
  15   2  -1    9.47    1.02
  15  -2   1    9.97    0.83
  15  -2   1    9.00    0.70
  15  -2   1    8.88    0.96
  15   2  -1   10.01    0.65
  15  -2   1    8.52    0.91
  15   2  -1    8.79    0.56
  15   2  -1    8.60    0.84
  15  -2  -1    7.08    0.68
  15  -2  -1    8.31    0.86
  15   2   1    8.60    0.53
  15   2   1    7.68    0.57
  15   2   1    9.27    1.01
  15  -2  -1    7.84    0.92
  15   2   1    8.57    0.85
  15   2   1    9.65    0.57
  15   2   1    7.34    0.78
  16   2  -1    3.70    0.31
  16  -2   1    5.12    0.59
  16   2  -1    4.69    0.66
  16  -2   1    5.47    0.84
  16  -2   1    5.29    0.59
  16  -2  -1    3.49    0.56
  16  -2  -1    3.04    0.64
  16  -2  -1    5.38    0.65
  16   2   1    4.06    0.61
  17  -2   1   -0.07    0.37
  17  -2   1    0.41    0.34
  17  -2  -1    0.24    0.39
  17  -2  -1    0.42    0.34
  17   2   1    0.77    0.32
  17  -2  -1    0.44    0.23
  18   2  -1    3.70    0.56
  18  -2   1    4.53    0.59
  18  -2   1    4.31    0.46
  18  -2  -1    3.80    0.42
  18  -2  -1    4.19    0.53
  18   2   1    3.39    0.55
  18  -2  -1    3.54    0.57
  19   2  -1   17.98    0.84
  19  -2   1   16.77    0.77
  19  -2  -1   15.29    0.75
  19   2   1   17.62    0.84
   0   3   1   28.91    1.44
   0   3  -1   31.18    1.45
   0   3  -1   30.80    1.26
   0   3   1   29.84    1.43
   0   3  -1   31.40    1.45
   0   3   1   28.37    1.19
   1   3  -1  114.20    5.35
  -1   3   1  107.30    5.40
   1   3  -1  116.22    5.35
  -1   3   1  117.42    5.39
   1   3  -1  116.24    4.41
   1   3  -1  117.53    4.68
  -1   3  -1  119.87    5.40
  -1   3  -1  112.74    5.41
   1   3   1  115.85    4.41
  -1   3  -1  119.17    4.71
  -2   3   1   35.82    1.55
   2   3  -1   36.38    1.49
   2  -3   1   34.63    1.54
  -2   3  -1   37.99    1.84
   2   3   1   38.84    1.50
  -2   3  -1   37.81    1.54
   2  -3  -1   37.62    1.55
  -2   3  -1   38.54    1.86
  -3   3   1   77.27    3.13
  -3   3   1   72.90    3.72
   3   3  -1   77.21    3.03
   3  -3   1   73.32    3.71
   3  -3   1   73.31    3.12
   3  -3  -1   77.80    3.13
  -3   3  -1   86.56    3.76
   3   3   1   82.96    3.05
  -3   3  -1   78.62    3.12
  -3   3  -1   80.96    3.73
   4   3  -1   56.89    2.24
   4  -3   1   59.61    2.32
   4  -3   1   55.92    2.74
  -4   3   1   55.89    2.31
  -4   3  -1   53.91    2.31
   4   3   1   56.97    2.30
   4  -3  -1   56.60    2.32
   4  -3  -1   54.07    2.74
   5   3  -1   10.68    0.59
   5  -3   1    9.38    0.60
  -5   3   1    9.74    0.58
   5  -3   1    9.14    0.64
   5  -3  -1    8.56    0.56
   5   3   1    9.12    0.46
  -5   3  -1    8.17    0.55
   6  -3   1   29.79    1.30
   6   3  -1   28.86    1.31
   6   3  -1   27.86    1.32
  -6   3   1   27.99    1.28
   6  -3  -1   26.25    1.28
   6   3   1   25.90    1.30
   6   3   1   28.65    1.21
  -6   3  -1   25.32    1.27
   7   3  -1   12.47    0.62
   7   3  -1   12.76    0.80
   7  -3   1   12.88    0.75
  -7   3   1   12.74    0.77
   7  -3  -1   14.59    0.85
   7  -3  -1   13.47    0.79
  -7   3  -1   14.02    0.80
   7   3   1   14.90    0.82
   7   3   1   14.64    0.68
   8   3  -1    9.02    0.66
   8   3  -1    9.32    0.57
   8  -3   1    7.27    0.59
   8  -3   1    7.86    0.64
   8   3  -1    9.12    0.52
  -8   3   1    7.93    0.61
   8   3  -1    7.47    0.37
   8  -3   1    7.81    0.74
  -8   3  -1    7.21    0.60
   8   3   1    7.89    0.49
   8  -3  -1    9.26    0.69
   8   3   1    8.31    0.64
   8  -3  -1    7.55    0.64
   8  -3  -1    7.75    0.61
   8   3   1    7.90    0.56
   9  -3   1    3.72    0.50
   9  -3   1    5.25    0.59
  -9   3   1    4.55    0.54
   9   3  -1    4.19    0.53
   9   3  -1    3.55    0.36
   9   3  -1    3.49    0.45
   9  -3   1    3.60    0.49
   9   3   1    3.13    0.44
   9  -3  -1    3.41    0.54
   9   3   1    2.90    0.49
  -9   3  -1    3.51    0.47
   9   3   1    3.33    0.34
   9  -3  -1    3.01    0.49
   9  -3  -1    2.41    0.41
  10  -3   1   19.09    1.13
  10   3  -1   18.05    1.01
  10  -3   1   19.05    1.08
 -10   3   1   19.78    1.11
  10   3  -1   18.19    1.10
  10   3  -1   18.00    0.94
 -10   3  -1   20.37    1.11
  10   3   1   18.39    1.10
  10  -3  -1   17.33    1.07
  10   3   1   18.30    1.00
  10  -3  -1   15.79    1.09
  10   3   1   17.50    0.92
  11   3  -1    0.54    0.38
  11  -3   1    0.96    0.46
  11   3  -1    0.29    0.21
  11  -3   1    0.42    0.32
  11   3  -1    0.74    0.34
 -11   3   1    0.20    0.34
  11  -3  -1    0.81    0.46
  11  -3  -1    0.78    0.34
  11   3   1    0.18    0.37
 -11   3  -1    0.53    0.37
  11   3   1    0.29    0.20
  11   3   1    1.21    0.33
  12  -3   1   17.42    1.08
  12  -3   1   18.76    1.23
  12   3  -1   18.55    1.05
 -12   3   1   17.17    1.13
  12   3  -1   18.14    1.23
  12   3   1   16.31    1.01
 -12   3  -1   16.76    1.13
  12   3   1   17.71    1.17
  12  -3  -1   17.04    1.08
  12  -3  -1   15.27    1.14
  13  -3   1    9.13    0.65
  13   3  -1    8.90    0.66
  13  -3   1    9.11    0.76
  13   3  -1    9.07    0.79
  13  -3   1   10.14    0.96
  13   3  -1    9.21    0.96
 -13   3   1    9.02    0.86
  13   3   1    8.89    0.53
  13   3   1   11.14    0.94
  13   3   1    9.89    0.62
  13  -3  -1   10.08    0.67
  13  -3  -1    8.09    0.87
  13  -3  -1    8.94    0.79
  13   3   1    9.45    0.80
 -13   3  -1    8.64    0.84
  14  -3   1    6.40    0.61
  14  -3   1    5.44    0.81
  14   3  -1    5.31    0.70
  14  -3   1    6.60    0.89
  14   3  -1    6.92    0.48
  14   3  -1    6.66    0.52
  14  -3   1    7.37    0.65
  14   3  -1    7.10    0.72
  14   3  -1    7.84    0.86
  14   3  -1    6.20    0.55
  14   3   1    6.97    0.74
  14   3   1    7.95    0.71
  14   3   1    6.05    0.46
  14   3   1    6.91    0.45
  14   3   1    6.44    0.43
  14   3   1    8.11    0.96
  14  -3  -1    7.19    0.92
  14  -3  -1    6.15    0.93
  14  -3  -1    8.38    0.69
  14  -3  -1    6.89    0.62
  15  -3   1   13.55    1.06
  15  -3   1   12.38    0.79
  15  -3   1   13.55    0.85
  15  -3   1   12.20    1.12
  15   3  -1   14.56    0.94
  15   3  -1   13.84    0.55
  15   3  -1   14.16    1.01
  15  -3  -1   14.13    0.84
  15  -3  -1   13.94    1.15
  15   3   1   14.31    0.87
  15   3   1   13.19    1.00
  15  -3  -1   13.57    1.08
  15  -3  -1   14.22    0.85
  16  -3   1    9.01    0.98
  16   3  -1    7.28    0.83
  16  -3   1    9.73    0.70
  16  -3   1    9.90    0.83
  16  -3  -1   10.12    0.99
  16  -3  -1    9.77    0.72
  16  -3  -1    9.56    0.85
  17  -3   1    3.31    0.48
  17  -3   1    2.90    0.51
  17  -3   1    3.09    0.54
  17  -3  -1    4.02    0.72
  17  -3  -1    2.59    0.40
  17   3   1    2.58    0.49
  17  -3  -1    1.60    0.38
  18  -3   1    0.01    0.36
  18  -3   1   -0.03    0.25
  18   3  -1   -0.63    0.31
  18  -3   1   -0.19    0.31
  18  -3  -1   -0.06    0.37
  18  -3  -1    0.19    0.31
  18   3   1   -0.17    0.32
  19   3  -1    4.52    0.47
  19   3   1    4.17    0.47
   0   4  -1   14.03    0.66
   0   4  -1   14.02    0.76
   0   4  -1   12.78    0.65
   0   4  -1   16.86    0.78
   0   4   1   12.99    0.65
   0   4   1   15.22    0.76
   0   4   1   13.74    0.74
   1   4  -1    3.61    0.25
   1   4  -1    3.20    0.30
   1   4  -1    3.81    0.25
  -1   4   1    3.71    0.38
   1   4  -1    3.74    0.26
  -1   4   1    4.01    0.35
  -1   4  -1    3.21    0.35
   1   4   1    3.09    0.29
  -1   4  -1    3.08    0.30
  -1   4  -1    3.03    0.40
  -2   4   1    7.47    0.47
   2   4  -1    7.25    0.44
   2   4  -1    7.72    0.36
   2  -4   1    6.89    0.44
  -2   4   1    8.90    0.59
  -2   4   1    7.48    0.53
   2   4   1    6.98    0.43
  -2   4  -1    6.70    0.47
  -2   4  -1    7.00    0.53
  -2   4  -1    9.07    0.59
   2  -4  -1    7.26    0.45
  -3   4   1   32.75    1.75
  -3   4   1   34.18    1.46
  -3   4   1   34.31    1.74
   3   4  -1   35.21    1.41
   3  -4   1   34.15    1.47
   3  -4  -1   33.49    1.46
  -3   4  -1   32.83    1.73
   3   4   1   34.77    1.41
  -3   4  -1   34.96    1.46
  -4   4   1   11.19    0.66
   4   4  -1   12.00    0.63
   4  -4   1   13.02    0.71
  -4   4   1   12.95    0.81
   4   4   1   12.52    0.51
   4  -4  -1   11.27    0.66
   4   4   1   11.78    0.66
  -4   4  -1   11.05    0.65
   5   4  -1   32.93    1.57
  -5   4   1   34.48    1.56
   5  -4   1   33.70    1.54
   5   4   1   36.65    1.45
  -5   4  -1   35.16    1.54
   5  -4  -1   36.34    1.57
  -6   4   1   13.00    0.78
   6  -4   1   12.48    0.79
   6   4  -1   12.23    0.78
  -6   4  -1   16.09    0.84
   6   4   1   13.99    0.79
   6   4   1   15.47    0.65
   6  -4  -1   14.64    0.79
   7  -4   1    5.65    0.50
  -7   4   1    5.86    0.56
   7   4  -1    4.46    0.52
   7  -4  -1    5.52    0.50
   7   4   1    4.96    0.45
  -7   4  -1    5.21    0.50
   7   4   1    5.83    0.35
   8  -4   1   12.83    0.93
   8   4  -1   12.66    0.73
   8   4  -1   12.79    0.85
   8  -4   1   11.34    0.81
   8   4  -1   13.26    0.70
  -8   4   1   12.89    0.86
   8  -4  -1   13.68    0.90
   8   4   1   15.19    0.73
   8   4   1   15.03    0.88
   8   4   1   15.78    0.69
   8  -4  -1   14.61    0.91
  -8   4  -1   12.89    0.83
   8  -4  -1   14.69    0.83
   9  -4   1   80.44    3.64
  -9   4   1   87.61    3.63
   9   4  -1   84.19    3.48
   9   4  -1   83.08    3.58
   9   4  -1   87.03    3.73
   9  -4   1   81.47    3.57
   9  -4   1   84.65    3.87
   9   4   1   86.40    3.56
  -9   4  -1   92.65    3.65
   9   4   1   88.43    3.73
   9  -4  -1   87.88    3.89
   9  -4  -1   86.74    3.59
   9  -4  -1   83.25    3.65
   9   4   1   85.43    3.47
 -10   4   1    5.60    0.66
  10   4  -1    5.33    0.63
  10  -4   1    4.59    0.64
  10   4  -1    4.37    0.50
  10  -4   1    5.32    0.59
  10   4  -1    4.95    0.40
  10  -4  -1    5.14    0.67
  10  -4  -1    4.55    0.58
  10   4   1    3.54    0.48
  10  -4  -1    4.76    0.60
 -10   4  -1    4.60    0.56
  10   4   1    4.34    0.36
  10   4   1    3.89    0.58
  11  -4   1   12.98    1.05
  11   4  -1   14.55    0.85
 -11   4   1   14.62    0.99
  11   4  -1   14.67    1.00
  11   4  -1   12.79    0.75
  11  -4   1   13.20    0.94
  11   4   1   13.22    0.74
 -11   4  -1   14.78    1.00
  11   4   1   13.52    0.82
  11  -4  -1   13.59    0.95
  11  -4  -1   14.18    1.03
  11   4   1   14.43    1.00
 -12   4   1    7.88    0.80
  12   4  -1    7.55    0.81
  12  -4   1    8.87    0.76
  12  -4   1    8.79    0.93
  12   4  -1    8.51    0.68
  12  -4  -1    7.67    0.78
 -12   4  -1    7.80    0.82
  12  -4  -1    7.82    0.84
  12   4   1    7.70    0.82
  12   4   1    7.54    0.43
  12   4   1    9.35    0.68
 -13   4   1   10.42    0.92
  13   4  -1   11.47    0.56
  13   4  -1   10.68    0.80
  13  -4   1   11.02    0.86
  13   4  -1    9.80    0.57
  13   4  -1   11.71    1.04
  13   4  -1   10.71    0.78
  13  -4   1   11.22    1.03
  13  -4   1    8.87    0.70
  13   4  -1   10.57    0.51
  13  -4  -1    8.63    0.93
  13   4   1    8.66    0.77
  13  -4  -1   10.03    0.86
 -13   4  -1    9.20    0.89
  13  -4  -1    9.40    0.70
  13   4   1    9.58    0.43
  13   4   1    9.70    0.73
  13   4   1    9.41    0.92
  14  -4   1    9.06    1.00
  14   4  -1    7.86    0.75
  14   4  -1    8.30    0.71
  14  -4   1    7.88    0.74
  14  -4   1    8.04    0.92
  14  -4   1    8.91    0.66
  14   4  -1    7.67    0.87
  14  -4  -1    6.55    0.93
  14  -4  -1    8.60    0.78
  14  -4  -1    8.10    0.64
  14   4   1    7.58    0.88
  14   4   1    6.60    0.74
  14  -4  -1    8.04    0.88
  14   4   1    7.17    0.62
  15  -4   1    3.11    0.63
  15   4  -1    2.56    0.51
  15  -4   1    2.34    0.41
  15  -4   1    2.56    0.48
  15  -4   1    2.20    0.64
  15  -4  -1    4.22    0.67
  15  -4  -1    2.12    0.41
  15   4   1    1.97    0.48
  15  -4  -1    2.39    0.42
  15  -4  -1    2.87    0.68
  16  -4   1    6.74    0.88
  16  -4   1    7.13    0.66
  16   4  -1    7.73    0.78
  16  -4   1    6.56    0.81
  16   4   1    6.78    0.74
  16  -4  -1    6.82    0.86
  16  -4  -1    5.34    0.61
  16  -4  -1    5.90    0.88
  17  -4   1    8.61    0.70
  17   4  -1    8.38    0.78
  17  -4   1    8.09    0.62
  17  -4  -1    7.54    0.59
  17   4   1    7.88    0.77
  17  -4  -1    7.99    0.72
  18   4  -1    4.34    0.68
  18   4  -1    4.29    0.52
  18  -4   1    5.15    0.64
  18   4   1    3.79    0.67
  18   4   1    4.06    0.57
  18  -4  -1    4.77    0.66
  19   4  -1    3.98    0.43
  19   4   1    3.31    0.56
 -19   4  -1    2.98    0.51
  19   4   1    2.59    0.42
   0   5   1    9.33    0.56
   0   5  -1    9.52    0.57
   0   5   1    9.10    0.53
   0   5  -1    8.81    0.49
   0   5  -1    9.52    0.53
   0   5  -1    9.32    0.56
   0   5   1    9.26    0.51
   1   5  -1  588.51   27.08
  -1   5   1  583.82   27.10
   1   5  -1  606.43   23.61
   1  -5   1  557.38   22.70
   1   5  -1  587.21   27.11
  -1   5   1  600.27   27.12
   1   5  -1  593.94   22.13
  -1   5  -1  623.15   27.13
   1   5   1  590.18   22.12
   1  -5  -1  576.15   22.70
  -1   5  -1  550.52   22.68
  -1   5  -1  592.44   23.65
  -1   5  -1  591.90   27.11
  -2   5   1  932.27   42.84
  -2   5   1  912.33   35.85
   2   5  -1  932.27   37.34
  -2   5   1  934.11   42.85
   2  -5   1  914.10   35.87
   2   5  -1  997.60   34.94
   2   5  -1  903.66   33.24
   2   5   1  910.45   33.24
  -2   5  -1 1000.00   42.87
   2   5   1  915.59   34.93
   2  -5  -1  931.84   35.87
  -2   5  -1  903.77   35.85
  -2   5  -1  895.40   42.84
  -3   5   1  449.83   20.99
  -3   5   1  462.32   17.58
   3   5  -1  471.63   18.20
   3  -5   1  440.81   17.58
  -3   5   1  391.85   20.98
   3   5  -1  484.49   17.12
   3  -5  -1  457.36   17.59
   3   5   1  480.68   17.12
  -3   5  -1  468.28   21.01
  -3   5  -1  451.61   17.57
  -3   5  -1  428.35   20.98
  -4   5   1   36.83    1.67
   4   5  -1   37.50    1.70
   4   5  -1   36.75    1.62
   4  -5   1   37.78    1.67
   4  -5  -1   39.77    1.70
  -4   5  -1   40.69    1.67
   4   5   1   39.93    1.62
  -5   5   1   89.05    3.58
   5  -5   1   91.03    3.59
   5   5  -1   88.50    3.66
   5   5  -1   90.28    3.48
  -5   5  -1   83.21    3.56
   5  -5  -1   87.39    3.59
   5   5   1   83.93    3.66
   6  -5   1   18.11    1.00
   6   5  -1   19.68    1.00
  -6   5   1   18.75    0.98
   6   5   1   18.50    0.99
   6   5   1   19.12    0.79
  -6   5  -1   17.61    0.96
   6  -5  -1   17.95    0.98
   7   5  -1   15.26    0.72
   7   5  -1   14.87    0.88
   7  -5   1   14.47    0.89
  -7   5   1   15.46    0.88
  -7   5  -1   14.34    0.86
   7   5   1   14.51    0.67
   7   5   1   15.46    0.88
   7  -5  -1   15.59    0.88
   8  -5   1   29.54    1.53
  -8   5   1   31.87    1.50
   8  -5   1   30.63    1.47
   8   5  -1   29.24    1.31
   8   5  -1   30.10    1.49
   8   5  -1   30.32    1.32
   8  -5  -1   30.46    1.46
   8   5   1   30.31    1.50
   8  -5  -1   27.65    1.52
   8   5   1   30.17    1.28
   8   5   1   28.29    1.28
  -8   5  -1   31.61    1.48
   8  -5  -1   29.96    1.58
   9  -5   1    3.46    0.51
   9   5  -1    3.82    0.54
  -9   5   1    3.77    0.56
   9   5  -1    3.28    0.29
   9  -5   1    3.55    0.51
   9   5  -1    2.92    0.38
   9  -5   1    3.60    0.58
   9   5   1    3.15    0.25
   9   5   1    3.87    0.53
   9  -5  -1    2.39    0.49
   9  -5  -1    3.02    0.47
  -9   5  -1    3.31    0.56
   9   5   1    2.76    0.35
   9  -5  -1    2.85    0.56
  10  -5   1    8.02    0.68
  10  -5   1    8.29    0.80
  10   5  -1    8.42    0.74
  10   5  -1    8.36    0.47
  10   5  -1    7.46    0.57
 -10   5   1    8.11    0.71
  10  -5   1    8.55    0.75
 -10   5  -1    8.94    0.76
  10  -5  -1    6.89    0.67
  10   5   1    6.98    0.71
  10  -5  -1    7.33    0.74
  10   5   1    6.62    0.52
  10  -5  -1    6.05    0.76
  10   5   1    6.65    0.41
  11  -5   1    1.08    0.46
  11   5  -1    0.47    0.27
 -11   5   1    0.46    0.39
  11   5  -1    1.14    0.42
  11  -5   1    0.56    0.37
  11  -5  -1    0.56    0.38
 -11   5  -1    0.41    0.38
  11   5   1    0.96    0.41
  11   5   1    0.54    0.25
  11  -5  -1    0.68    0.44
  12  -5   1    0.02    0.30
 -12   5   1   -0.02    0.33
  12   5  -1   -0.04    0.27
  12   5  -1    0.10    0.12
  12   5  -1    0.79    0.46
  12  -5   1    0.51    0.38
  12  -5   1    0.33    0.50
 -12   5  -1   -0.03    0.36
  12  -5  -1    0.17    0.48
  12   5   1    0.26    0.25
  12  -5  -1    0.87    0.33
  12  -5  -1   -0.29    0.34
  12   5   1    0.18    0.41
  13   5  -1   10.14    0.69
  13  -5   1    9.27    1.02
  13   5  -1    8.33    0.98
  13  -5   1    9.93    0.88
  13   5  -1    8.67    0.72
  13  -5   1    9.59    0.70
  13  -5  -1   10.72    1.00
  13  -5  -1    9.74    0.89
  13   5   1   10.43    0.96
  13  -5  -1   10.27    0.68
  13   5   1   10.38    0.74
  14  -5   1    1.85    0.45
  14  -5   1    2.72    0.64
  14  -5   1    2.22    0.41
  14  -5   1    2.51    0.62
  14   5  -1    1.59    0.58
  14   5  -1    2.34    0.46
  14  -5  -1    1.47    0.37
  14  -5  -1    2.02    0.66
  14  -5  -1    2.03    0.61
  14   5   1    1.81    0.42
  14   5   1    1.52    0.60
  14  -5  -1    1.38    0.46
  15  -5   1   15.53    1.23
  15  -5   1   12.20    1.12
  15   5  -1   14.11    0.96
  15  -5   1   17.33    0.90
  15  -5  -1   16.50    1.16
  15  -5  -1   14.88    1.23
  15   5   1   14.41    0.98
  15  -5  -1   15.40    0.86
  16  -5   1   27.22    1.46
  16   5  -1   26.58    1.35
  16  -5   1   25.74    1.63
  16   5   1   27.43    1.36
  16  -5  -1   25.12    1.49
  16  -5  -1   26.51    1.16
  17   5  -1    5.71    0.68
  17  -5   1    4.95    0.68
  17  -5  -1    5.12    0.71
  17   5   1    4.62    0.67
  18   5  -1    1.49    0.41
  18  -5   1    1.71    0.44
  18   5   1    2.30    0.44
  18  -5  -1    2.32    0.45
  19   5  -1    2.64    0.41
 -19   5   1    2.66    0.48
  19   5   1    4.14    0.51
 -19   5  -1    3.08    0.50
   0  -6   1   18.50    0.83
   0   6  -1   16.46    0.95
   0   6  -1   18.35    0.95
   0   6  -1   18.64    0.84
   0   6   1   18.74    0.93
   0   6   1   17.08    0.93
   0  -6  -1   18.07    0.82
   0   6   1   17.67    0.82
   0   6  -1   17.95    0.84
   1   6  -1  158.62    6.23
   1   6  -1  155.49    7.11
   1   6  -1  162.32    5.90
  -1   6   1  148.09    5.99
  -1   6   1  165.61    7.19
   1   6  -1  156.61    7.11
   1  -6   1  158.19    6.04
  -1   6   1  154.82    7.17
  -1   6   1  153.97    5.88
  -1   6  -1  143.05    6.26
   1  -6  -1  150.63    6.03
  -1   6  -1  147.74    6.00
   1   6   1  150.25    5.89
   1   6   1  144.92    5.58
  -1   6  -1  152.61    7.18
  -2   6   1    4.63    0.46
  -2   6   1    4.71    0.39
   2   6  -1    5.11    0.41
   2   6  -1    4.84    0.43
   2  -6   1    4.65    0.40
   2   6  -1    4.82    0.31
  -2   6   1    4.60    0.51
  -2   6  -1    5.94    0.39
  -2   6  -1    5.21    0.48
   2   6   1    5.88    0.42
   2  -6  -1    5.44    0.42
   2   6   1    5.32    0.32
  -2   6  -1    4.80    0.52
   3   6  -1   51.88    2.18
  -3   6   1   51.44    2.20
   3  -6   1   50.79    2.22
   3   6  -1   50.43    2.28
   3   6  -1   51.51    2.16
   3   6  -1   51.82    2.04
   3   6   1   53.48    2.04
  -3   6  -1   55.90    2.23
   3   6   1   56.46    2.18
  -3   6  -1   57.70    2.68
   3  -6  -1   54.45    2.24
   4   6  -1   23.99    1.11
   4   6  -1   25.15    1.19
   4  -6   1   23.66    1.16
  -4   6   1   24.39    1.15
   4   6  -1   24.14    1.02
   4   6   1   25.20    1.12
  -4   6  -1   23.35    1.16
   4  -6  -1   23.93    1.18
   4   6   1   24.10    1.18
   5   6  -1  138.08    5.24
   5  -6   1  135.37    5.39
  -5   6   1  133.82    5.38
   5   6  -1  130.89    5.53
   5   6   1  131.59    5.53
  -5   6  -1  132.64    5.37
   5  -6  -1  137.05    5.40
   5   6   1  132.90    5.23
  -6   6   1  115.82    4.80
   6   6  -1  118.56    4.94
   6  -6   1  123.48    4.83
  -6   6  -1  115.97    4.80
   6  -6  -1  122.44    4.84
   6   6   1  114.61    4.93
  -7   6   1   52.56    2.35
   7   6  -1   51.64    2.15
   7  -6   1   54.61    2.36
   7   6  -1   56.23    2.21
   7   6  -1   55.29    2.41
   7   6   1   53.66    2.41
  -7   6  -1   52.71    2.36
   7  -6  -1   51.75    2.36
   8  -6   1    3.22    0.52
   8   6  -1    3.07    0.30
  -8   6   1    2.64    0.45
   8   6  -1    2.45    0.48
   8   6  -1    2.76    0.22
   8  -6  -1    3.50    0.48
   8   6   1    2.56    0.48
  -8   6  -1    3.48    0.47
   9  -6   1    5.61    0.66
  -9   6   1    3.93    0.54
   9   6  -1    4.26    0.28
   9  -6   1    4.24    0.58
   9   6  -1    4.68    0.38
   9   6  -1    4.59    0.60
   9   6   1    3.60    0.55
   9  -6  -1    3.82    0.51
  -9   6  -1    3.62    0.58
   9  -6  -1    2.98    0.61
  10  -6   1   14.26    1.01
  10  -6   1   15.64    1.01
  10  -6   1   14.99    1.08
 -10   6   1   16.05    1.00
  10   6  -1   14.68    0.69
  10   6  -1   14.60    0.77
  10   6  -1   16.02    1.04
  10  -6  -1   14.22    0.97
  10  -6  -1   16.38    1.15
 -10   6  -1   15.18    0.99
  10  -6  -1   14.69    1.05
  10   6   1   15.62    1.04
  11   6  -1   51.85    2.52
  11  -6   1   52.22    2.61
 -11   6   1   53.63    2.50
  11  -6   1   54.24    2.58
 -11   6  -1   54.19    2.50
  11  -6  -1   51.99    2.62
  11   6   1   53.23    2.54
  11  -6  -1   53.63    2.55
  11  -6  -1   48.42    2.51
  12  -6   1   13.81    1.04
 -12   6   1   13.08    1.05
  12   6  -1   15.28    1.09
  12  -6   1   16.83    1.17
  12  -6   1   14.46    0.81
  12  -6  -1   14.00    1.08
 -12   6  -1   13.49    1.04
  12  -6  -1   14.32    1.19
  12  -6  -1   14.39    0.81
  12   6   1   14.88    1.15
  13  -6   1   34.13    1.47
  13   6  -1   31.46    1.48
  13   6  -1   34.66    1.93
  13  -6   1   33.77    1.96
  13  -6   1   36.12    1.90
  13  -6  -1   35.42    1.91
  13  -6  -1   33.09    1.93
  13   6   1   36.47    1.95
  13  -6  -1   33.68    1.45
  13   6   1   33.04    1.49
  14  -6   1   16.18    1.27
  14   6  -1   14.88    0.90
  14  -6   1   12.86    1.05
  14   6  -1   14.54    1.12
  14  -6   1   14.19    1.17
  14  -6   1   15.23    0.82
  14   6   1   16.54    0.93
  14  -6  -1   12.81    1.06
  14  -6  -1   13.54    1.19
  14  -6  -1   13.66    1.15
  14   6   1   16.25    1.23
  14  -6  -1   14.40    0.80
  15  -6   1   13.48    1.14
  15  -6   1   12.72    1.15
  15   6  -1   13.21    0.87
  15  -6   1   12.48    0.74
  15   6   1   12.32    0.88
  15  -6  -1   11.91    1.15
  15  -6  -1   11.87    0.72
  15  -6  -1   13.93    1.13
  16   6  -1    9.40    0.78
  16  -6   1   10.57    0.98
  16  -6  -1    8.31    0.98
  16   6   1    7.58    0.76
  17   6  -1   10.60    0.82
  17  -6   1   11.63    0.89
  17  -6  -1   11.64    0.91
  17   6   1   10.90    0.83
  18  -6   1    0.02    0.37
  18  -6   1    0.11    0.29
  18   6  -1    0.42    0.34
  18   6   1    0.06    0.33
 -18   6  -1    0.44    0.37
  18  -6  -1   -0.11    0.33
  19   6   1    1.28    0.33
   0   7  -1   49.46    2.29
   0   7   1   50.32    2.27
   0  -7  -1   45.13    1.95
   0  -7   1   45.53    1.95
   0   7  -1   47.00    2.28
   0   7  -1   45.79    1.93
   0   7   1   47.20    2.26
   0   7   1   44.24    1.92
   0   7  -1   48.62    2.02
   1   7  -1   19.63    0.83
  -1   7   1   20.85    1.04
   1   7  -1   19.54    0.96
  -1   7   1   19.20    1.05
   1   7  -1   20.35    0.94
   1   7  -1   21.07    0.95
   1   7  -1   21.12    0.93
  -1   7   1   20.32    0.91
   1  -7   1   19.64    0.91
   1   7  -1   20.53    0.88
   1   7   1   16.38    0.88
  -1   7  -1   18.38    1.06
   1  -7  -1   16.92    0.90
  -1   7  -1   17.19    0.89
   1   7   1   17.29    0.94
   1   7   1   17.74    0.82
  -1   7  -1   16.86    0.85
  -1   7  -1   17.49    1.03
   2  -7   1  121.78    4.87
  -2   7   1  123.07    5.80
  -2   7   1  121.83    5.78
   2   7  -1  123.88    5.03
   2   7  -1  124.27    4.76
  -2   7   1  119.28    4.83
   2   7  -1  124.55    4.97
   2   7  -1  122.49    4.50
  -2   7  -1  116.71    5.80
  -2   7  -1  117.99    5.78
  -2   7  -1  120.63    4.84
   2  -7  -1  121.83    4.88
   2   7   1  125.96    4.76
   2   7   1  124.80    4.50
   2   7   1  122.60    5.03
  -3   7   1  178.66    8.76
   3   7  -1  195.63    7.52
   3  -7   1  190.76    7.36
  -3   7   1  189.50    7.33
   3   7  -1  193.11    7.17
   3   7  -1  192.53    6.80
   3   7  -1  191.98    7.58
   3   7   1  181.37    7.57
   3   7   1  192.31    7.17
  -3   7  -1  185.69    7.33
   3  -7  -1  182.18    7.36
   3   7   1  183.99    6.79
  -3   7  -1  162.63    8.75
   4   7  -1   64.58    2.89
   4  -7   1   67.29    2.84
   4   7  -1   67.85    2.75
   4   7  -1   64.06    2.73
  -4   7   1   69.26    2.81
  -4   7  -1   69.16    2.81
   4   7   1   66.31    2.90
   4  -7  -1   68.03    2.83
   4   7   1   69.94    2.74
  -5   7   1   72.45    3.00
   5   7  -1   73.77    3.09
   5  -7   1   73.20    3.02
   5   7  -1   71.35    2.91
   5  -7  -1   71.70    3.03
  -5   7  -1   68.31    2.99
   5   7   1   70.51    3.08
   5   7   1   71.19    2.92
  -6   7   1    6.73    0.57
   6   7  -1    7.18    0.63
   6   7  -1    7.40    0.55
  -6   7   1    5.50    0.54
   6  -7   1    7.02    0.64
  -6   7  -1    7.83    0.63
   6  -7  -1    8.07    0.62
   6   7   1    7.73    0.63
  -7   7   1    1.42    0.35
   7  -7   1    1.62    0.35
   7   7  -1    2.04    0.39
   7   7   1    1.84    0.38
   7  -7  -1    1.60    0.40
  -7   7  -1    1.57    0.40
  -8   7   1   28.61    1.49
   8   7  -1   30.57    1.54
   8  -7   1   30.30    1.50
   8   7   1   31.10    1.55
   8  -7  -1   28.40    1.50
  -8   7  -1   30.68    1.51
   9  -7   1    1.69    0.42
  -9   7   1    0.97    0.39
   9   7  -1    2.01    0.44
   9   7   1    0.90    0.37
  -9   7  -1    0.97    0.38
   9  -7  -1    0.48    0.36
 -10   7   1    4.88    0.66
  10   7  -1    4.29    0.63
  10  -7   1    4.63    0.62
  10  -7   1    4.12    0.66
 -10   7  -1    4.19    0.58
  10  -7  -1    3.93    0.62
  10   7   1    4.44    0.64
  11  -7   1   42.64    2.10
  11   7  -1   47.30    2.23
  11  -7   1   42.75    2.27
 -11   7   1   41.89    2.13
  11  -7  -1   43.13    2.26
  11  -7  -1   41.76    2.10
  11   7   1   46.40    2.25
  12  -7   1    8.12    0.90
  12   7  -1   10.25    0.98
  12   7  -1    7.49    0.95
  12   7  -1    8.75    0.60
  12  -7   1    7.68    0.61
 -12   7   1    8.88    0.87
  12  -7  -1    8.64    0.60
  12   7   1   10.05    0.92
  12  -7  -1    9.06    0.89
 -12   7  -1    9.21    0.85
  12   7   1    9.64    0.61
  13   7  -1    0.13    0.52
  13  -7   1   -0.05    0.28
  13  -7   1    0.83    0.43
  13   7  -1    1.68    0.53
  13  -7   1    0.18    0.49
  13   7  -1    0.37    0.31
  13   7   1    0.60    0.30
  13   7   1    0.36    0.52
  13  -7  -1    0.76    0.45
  14   7  -1    1.71    0.41
  14  -7   1    2.69    0.67
  14  -7   1    2.00    0.68
  14  -7   1    2.06    0.50
  14   7   1    1.40    0.40
  14  -7  -1    2.16    0.52
  14  -7  -1    1.28    0.61
  15  -7   1    5.56    0.94
  15   7  -1    7.39    0.69
  15  -7   1    5.36    0.89
  15  -7  -1    4.73    0.90
  15  -7  -1    6.03    0.95
  15   7   1    5.97    0.67
  16   7  -1    1.01    0.38
  16  -7   1    1.04    0.52
  16  -7  -1    1.55    0.58
  16   7   1    1.06    0.39
  17   7  -1    2.83    0.47
  17  -7   1    1.62    0.53
  17   7   1    2.61    0.47
  17  -7  -1    2.38    0.58
 -18   7   1    3.76    0.62
  18   7  -1    4.59    0.61
  18  -7   1    3.98    0.53
  18   7   1    3.87    0.59
  18  -7  -1    3.70    0.54
 -18   7  -1    3.24    0.51
   0   8  -1    5.59    0.45
   0   8   1    5.72    0.40
   0   8  -1    5.48    0.43
   0   8   1    5.74    0.39
   0   8   1    5.30    0.40
   0   8  -1    4.95    0.35
   0   8   1    4.85    0.43
   0   8  -1    5.54    0.44
   0  -8   1    6.68    0.44
  -1   8   1    0.88    0.25
   1   8  -1    1.01    0.30
   1   8  -1    1.14    0.17
  -1   8   1    1.37    0.32
  -1   8   1    1.05    0.26
   1   8  -1    0.83    0.16
   1  -8   1    1.05    0.24
   1   8  -1    1.48    0.26
   1   8  -1    0.99    0.27
  -1   8  -1    0.60    0.25
  -1   8  -1    0.54    0.24
  -1   8  -1    0.67    0.23
   1   8   1    0.62    0.28
   1   8   1    0.66    0.21
   1   8   1    0.68    0.26
   1  -8  -1    0.66    0.24
   2   8  -1    9.50    0.52
   2   8  -1    9.78    0.62
   2  -8   1    9.58    0.65
  -2   8   1   11.15    0.77
   2   8  -1   10.58    0.73
   2   8  -1    9.02    0.55
  -2   8   1    9.54    0.70
  -2   8   1    9.05    0.58
  -2   8  -1   11.47    0.78
  -2   8  -1   10.08    0.57
   2   8   1   10.76    0.72
  -2   8  -1    9.67    0.70
   2   8   1   10.31    0.62
   2  -8  -1   10.59    0.63
   2   8   1   10.69    0.58
   3   8  -1   23.34    1.01
  -3   8   1   21.33    1.09
   3   8  -1   24.25    1.18
  -3   8   1   21.67    1.33
   3   8  -1   22.62    1.10
   3  -8   1   21.73    1.15
   3   8  -1   22.89    1.02
  -3   8  -1   23.21    1.11
   3  -8  -1   25.24    1.18
  -3   8  -1   22.80    1.34
   3   8   1   24.79    1.03
   3   8   1   25.10    1.12
   3   8   1   22.57    1.17
  -4   8   1    3.05    0.43
  -4   8   1    2.87    0.39
   4   8  -1    3.57    0.46
   4  -8   1    3.49    0.45
   4   8  -1    3.81    0.47
  -4   8  -1    3.06    0.40
   4   8   1    3.06    0.45
   4   8   1    3.24    0.46
  -4   8  -1    3.15    0.45
   4  -8  -1    2.52    0.43
  -5   8   1   26.28    1.28
   5  -8   1   27.30    1.34
  -5   8   1   26.77    1.30
   5   8  -1   27.50    1.28
   5   8  -1   26.38    1.34
   5   8   1   26.03    1.26
   5   8   1   27.33    1.35
   5  -8  -1   26.50    1.34
  -5   8  -1   23.76    1.25
  -5   8  -1   25.88    1.28
   6  -8   1   30.22    1.46
   6   8  -1   27.53    1.42
   6   8  -1   26.99    1.34
  -6   8   1   28.10    1.40
  -6   8   1   27.24    1.35
   6   8   1   29.77    1.44
  -6   8  -1   27.73    1.38
   6  -8  -1   29.05    1.45
  -6   8  -1   28.44    1.36
   7  -8   1   10.81    0.81
  -7   8   1   11.25    0.76
   7   8  -1   10.37    0.78
  -7   8  -1   12.12    0.81
   7  -8  -1    9.83    0.80
   7   8   1    9.98    0.77
   8   8  -1   22.19    1.21
  -8   8   1   20.77    1.16
   8  -8   1   19.46    1.16
   8   8   1   19.55    1.18
   8  -8  -1   18.29    1.13
  -8   8  -1   19.11    1.12
   9   8  -1   12.23    0.92
   9  -8   1   12.19    0.91
  -9   8   1   13.12    0.92
   9  -8  -1   12.25    0.92
   9   8   1   11.70    0.91
  -9   8  -1   11.02    0.84
  10   8  -1    2.42    0.59
 -10   8   1    2.40    0.51
  10  -8   1    2.22    0.47
  10   8  -1    3.01    0.66
  10   8   1    2.40    0.52
  10  -8  -1    1.66    0.46
 -10   8  -1    2.37    0.49
  10   8   1    3.85    0.70
  11  -8   1    4.91    0.73
  11   8  -1    5.43    0.84
  11   8  -1    5.67    0.78
 -11   8   1    6.66    0.75
  11   8  -1    5.96    0.77
  11   8   1    4.81    0.86
  11  -8  -1    5.58    0.76
  11   8   1    5.43    0.76
 -11   8  -1    5.12    0.69
  12   8  -1   15.35    1.11
  12   8  -1   13.54    1.12
  12  -8   1   14.28    1.10
  12   8  -1   13.63    0.72
  12   8   1   13.39    1.09
  12   8   1   11.35    1.07
  12   8   1   11.93    0.70
  13  -8   1    6.27    0.84
  13   8  -1    6.14    0.89
  13   8  -1    5.28    0.87
  13   8  -1    6.63    0.57
  13   8   1    5.07    0.52
  13   8   1    7.43    0.94
  13   8   1    4.82    0.84
  13  -8  -1    5.25    0.84
  14   8  -1   27.43    1.28
  14   8  -1   26.13    1.47
  14   8   1   27.23    1.26
  15  -8   1   24.07    1.52
  15   8  -1   23.84    1.21
  15  -8  -1   24.66    1.56
  15   8   1   25.30    1.22
  16  -8   1    4.93    0.82
  16   8  -1    6.09    0.63
  16   8   1    5.19    0.62
  16  -8  -1    5.09    0.89
  17  -8   1    2.21    0.51
 -17   8   1    3.53    0.57
  17   8  -1    3.49    0.56
  17  -8  -1    1.86    0.51
 -17   8  -1    3.94    0.58
  17   8   1    3.18    0.56
 -18   8   1    9.87    0.67
  18  -8   1   10.57    0.68
  18   8  -1   10.00    0.67
  18   8   1    9.46    0.66
 -18   8  -1    8.50    0.65
  18  -8  -1    9.54    0.70
   0   9  -1   16.35    0.85
   0   9  -1   15.89    0.75
   0   9   1   15.63    0.74
   0   9   1   14.72    0.80
   0   9  -1   14.93    0.74
   0   9  -1   14.16    0.84
   0   9  -1   14.77    0.84
   0   9   1   16.39    0.81
   0   9   1   14.31    0.74
   0   9   1   14.18    0.80
  -1   9   1   31.57    1.59
  -1   9   1   30.69    1.39
   1  -9   1   29.39    1.40
   1   9  -1   30.26    1.30
   1   9  -1   32.47    1.42
   1   9  -1   31.35    1.30
  -1   9   1   30.85    1.57
  -1   9   1   30.03    1.34
  -1   9  -1   30.19    1.33
  -1   9  -1   30.12    1.38
  -1   9  -1   31.73    1.60
   1   9   1   30.36    1.29
  -1   9  -1   30.35    1.58
   1  -9  -1   29.19    1.40
   1   9   1   30.95    1.29
   1   9   1   30.35    1.38
  -2   9   1   20.64    1.22
   2   9  -1   21.80    0.94
  -2   9   1   21.25    1.25
   2  -9   1   21.57    1.11
   2   9  -1   23.31    1.16
  -2   9   1   21.82    1.03
  -2   9   1   21.50    1.07
   2   9  -1   23.35    0.99
   2   9  -1   23.34    1.11
   2   9   1   22.02    1.14
   2  -9  -1   21.68    1.09
  -2   9  -1   21.34    1.06
   2   9   1   21.85    1.07
   2   9   1   21.91    0.99
  -2   9  -1   20.94    1.04
   3   9  -1   14.99    0.88
   3   9  -1   14.36    0.82
  -3   9   1   12.97    0.74
   3  -9   1   14.01    0.82
  -3   9   1   14.43    0.77
   3   9  -1   14.63    0.72
   3   9  -1   13.62    0.61
  -3   9   1   11.99    0.92
  -3   9  -1   13.05    0.77
   3   9   1   14.52    0.82
   3   9   1   13.11    0.71
   3  -9  -1   12.86    0.81
   3   9   1   13.19    0.84
   4   9  -1   26.85    1.38
   4  -9   1   26.33    1.38
  -4   9   1   26.97    1.30
   4   9  -1   26.26    1.12
  -4   9   1   26.50    1.30
   4   9  -1   26.44    1.30
  -4   9  -1   28.68    1.32
   4  -9  -1   28.17    1.38
   4   9   1   30.35    1.33
  -4   9  -1   28.70    1.31
   4   9   1   29.06    1.40
  -5   9   1   76.63    3.11
  -5   9   1   75.61    3.13
   5  -9   1   79.00    3.21
   5   9  -1   72.83    3.23
   5   9  -1   78.27    3.09
   5  -9  -1   71.39    3.17
  -5   9  -1   70.46    3.09
   5   9   1   74.85    3.24
   5   9   1   73.17    3.07
  -5   9  -1   70.83    3.12
  -6   9   1   38.62    1.87
   6   9  -1   40.62    1.98
   6  -9   1   44.61    1.98
   6   9  -1   40.93    1.87
  -6   9   1   42.30    1.91
  -6   9  -1   38.99    1.87
   6  -9  -1   45.65    2.00
  -6   9  -1   42.92    1.93
   6   9   1   40.02    1.97
   7  -9   1    8.98    0.80
  -7   9   1    9.10    0.71
   7   9  -1    9.57    0.79
  -7   9   1    8.27    0.75
  -7   9  -1   11.34    0.79
   7   9   1   11.53    0.82
   7  -9  -1   10.58    0.84
  -7   9  -1   10.32    0.74
   8  -9   1    1.80    0.42
  -8   9   1    1.15    0.41
   8   9  -1    1.85    0.46
   8  -9  -1    1.20    0.42
  -8   9  -1    0.92    0.40
   8   9   1    1.10    0.40
   9   9  -1    1.50    0.46
  -9   9   1    2.05    0.48
   9   9  -1    0.56    0.56
   9  -9   1    1.19    0.43
   9  -9  -1    1.90    0.48
   9   9   1    0.93    0.57
  -9   9  -1    0.93    0.39
   9   9   1    0.81    0.41
  10  -9   1    5.19    0.68
  10   9  -1    5.93    0.74
  10   9  -1    4.70    0.78
  10   9  -1    5.91    0.88
 -10   9   1    4.38    0.61
  10   9   1    5.75    0.74
  10   9   1    5.40    0.78
  10   9   1    5.33    0.85
 -10   9  -1    4.32    0.65
  10  -9  -1    4.84    0.68
  11   9  -1   12.29    1.03
  11  -9   1   13.55    1.03
  11   9  -1   12.78    1.16
  11   9  -1   13.99    1.06
  11   9  -1   13.09    0.64
  11   9   1   11.76    0.61
  11   9   1   12.34    1.17
  11  -9  -1   12.03    1.01
  11   9   1   13.57    1.12
  11   9   1   11.86    1.02
  12   9  -1    3.94    0.69
  12   9  -1    5.65    0.78
  12   9  -1    5.88    0.48
  12   9   1    5.26    0.44
  12   9   1    6.53    0.89
  12   9   1    6.44    0.80
  13  -9   1    1.66    0.53
  13   9  -1    1.08    0.33
  13   9  -1    1.24    0.53
  13   9   1    1.94    0.31
  13   9   1    1.90    0.33
  13   9   1    2.11    0.65
  13  -9  -1    2.16    0.59
  14   9  -1   -0.04    0.30
  14   9  -1    0.11    0.56
  14   9   1    0.16    0.23
  14   9   1    0.31    0.29
  15  -9   1    2.40    0.63
  15   9  -1    1.34    0.37
  15   9   1    1.74    0.25
  15   9   1    1.69    0.28
  15   9   1    1.54    0.37
 -15   9  -1    1.43    0.45
  16   9  -1    8.02    0.66
  16  -9   1    8.52    0.93
 -16   9   1    8.61    0.71
  16   9   1    7.01    0.45
  16   9   1    7.38    0.65
 -16   9  -1    8.29    0.72
  16  -9  -1    7.77    0.90
  16   9   1    8.25    0.50
  17   9  -1    6.29    0.61
  17   9  -1    6.88    0.42
 -17   9   1    7.54    0.64
  17  -9   1    7.40    0.79
  17   9  -1    7.59    0.45
 -17   9  -1    8.29    0.65
  17   9   1    7.23    0.60
  17  -9  -1    8.04    0.79
  17   9   1    6.95    0.43
  17   9   1    7.70    0.40
  18   9  -1    0.30    0.26
  18  -9   1    0.87    0.31
  18  -9  -1    0.45    0.32
  18   9   1    0.37    0.26
   0  10   1    6.99    0.42
   0  10   1    7.99    0.60
   0  10  -1    7.40    0.48
   0  10  -1    6.91    0.47
   0  10  -1    7.14    0.46
   0  10  -1    7.97    0.58
   0  10   1    7.27    0.46
   0  10   1    7.81    0.42
   0  10  -1    7.30    0.49
   0  10   1    7.65    0.50
   1  10  -1   12.24    0.74
  -1  10   1   10.79    0.65
  -1  10   1   11.94    0.75
  -1  10   1   10.93    0.73
   1  10  -1   11.55    0.65
  -1  10   1   11.14    0.72
   1 -10   1   11.88    0.74
  -1  10   1   11.48    0.65
   1  10  -1   11.78    0.60
   1  10   1   13.57    0.78
  -1  10  -1   12.17    0.75
   1  10   1   12.60    0.67
  -1  10  -1   12.16    0.66
   1  10   1   12.61    0.60
  -1  10  -1   13.11    0.77
  -1  10  -1   12.07    0.76
   2  10  -1   24.00    1.03
  -2  10   1   24.06    1.18
   2  10  -1   24.58    1.21
  -2  10   1   25.64    1.35
  -2  10   1   24.47    1.13
   2 -10   1   22.44    1.20
   2  10  -1   25.07    1.09
   2  10  -1   25.24    1.27
  -2  10   1   22.78    1.31
  -2  10  -1   25.65    1.36
   2  10   1   23.65    1.25
   2  10   1   23.34    1.01
   2 -10  -1   20.77    1.19
  -2  10  -1   23.00    1.18
   2  10   1   24.22    1.20
   2  10   1   23.96    1.08
  -2  10  -1   22.43    1.11
   3  10  -1    8.84    0.67
   3  10  -1    9.18    0.70
  -3  10   1    9.67    0.62
  -3  10   1    9.16    0.74
   3 -10   1    8.81    0.70
  -3  10   1    8.58    0.58
   3  10  -1    7.75    0.43
   3  10  -1    8.34    0.55
   3  10   1    8.19    0.58
   3 -10  -1    8.12    0.65
   3  10   1    8.14    0.68
   3  10   1    8.82    0.66
  -3  10  -1    8.00    0.57
  -3  10  -1    9.43    0.66
   4  10  -1   48.73    2.24
   4  10  -1   50.65    2.38
  -4  10   1   51.57    2.24
   4 -10   1   52.19    2.34
  -4  10   1   53.13    2.26
   4 -10  -1   53.81    2.37
   4  10   1   52.51    2.39
  -4  10  -1   54.28    2.27
   4  10   1   53.02    2.27
   5 -10   1   32.94    1.64
   5  10  -1   31.65    1.56
  -5  10   1   30.36    1.54
   5  10  -1   33.33    1.66
   5  10   1   35.44    1.68
  -5  10  -1   32.75    1.56
   5 -10  -1   34.41    1.65
  -5  10  -1   33.40    1.55
   5  10   1   33.20    1.57
   6  10  -1   14.45    1.00
   6  10  -1   15.34    0.95
  -6  10   1   14.92    0.93
  -6  10   1   13.97    0.90
   6 -10   1   15.89    1.00
   6  10   1   16.53    1.02
   6 -10  -1   17.57    1.07
  -6  10  -1   15.48    0.92
  -6  10  -1   16.41    0.97
  -7  10   1    3.63    0.52
   7 -10   1    4.02    0.65
   7  10  -1    4.26    0.61
  -7  10   1    3.38    0.56
  -7  10  -1    4.80    0.54
   7 -10  -1    4.65    0.60
   7  10   1    6.25    0.66
  -7  10  -1    4.98    0.59
   8  10  -1   72.59    3.51
   8  10  -1   70.51    3.29
   8 -10   1   72.67    3.26
   8 -10  -1   72.74    3.26
   8  10   1   72.96    3.31
   8  10   1   74.84    3.51
   9 -10   1   28.51    1.52
  -9  10   1   26.55    1.48
   9  10  -1   26.23    1.52
   9  10  -1   24.05    1.50
   9  10  -1   27.56    1.73
   9  10   1   27.42    1.77
  -9  10  -1   24.66    1.45
   9  10   1   27.61    1.49
   9  10   1   27.41    1.58
   9 -10  -1   26.00    1.51
 -10  10   1   10.38    0.91
  10 -10   1   11.53    0.91
  10  10  -1    9.75    1.07
  10  10  -1   10.71    1.02
  10  10  -1   10.25    0.96
  10 -10   1   12.85    0.95
  10  10   1    8.31    0.92
  10 -10  -1    9.87    0.89
  10  10   1   10.53    1.10
  10 -10  -1   11.13    0.92
 -10  10  -1   10.57    0.88
  10  10   1   11.34    0.97
  11 -10   1    9.75    0.89
  11  10  -1   10.11    1.17
  11  10  -1    9.88    1.02
  11  10  -1   12.02    1.08
  11  10  -1   10.45    0.55
  11 -10  -1   10.23    0.86
  11  10   1   11.07    1.12
  11  10   1    9.47    0.95
  11  10   1    9.69    0.95
  11  10   1    9.46    0.51
  12  10  -1   34.53    1.41
  12  10  -1   34.81    1.95
  12  10  -1   34.66    1.80
  12  10  -1   33.48    2.10
  12  10  -1   35.02    1.32
  12  10   1   34.81    2.12
  12  10   1   36.23    1.97
  12  10   1   34.84    1.39
  12  10   1   32.48    1.78
  13  10  -1   17.04    0.90
  13  10  -1   16.30    1.20
  13  10  -1   18.11    0.79
  13  10   1   17.05    1.26
  13  10   1   19.04    0.89
 -13  10  -1   18.74    1.07
  13  10   1   18.62    0.83
  14  10  -1   22.29    1.01
  14  10  -1   23.74    0.97
  14  10  -1   24.21    1.11
  14  10  -1   23.00    1.41
  14  10   1   24.15    0.94
  14  10   1   22.74    1.09
 -14  10  -1   22.61    1.22
  14  10   1   22.53    1.40
  14  10   1   23.65    0.99
  15  10  -1    0.70    0.24
 -15  10   1    1.35    0.41
  15  10  -1    0.86    0.21
  15  10  -1    1.51    0.58
  15  10  -1    0.83    0.32
  15  10   1    0.87    0.22
  15  10   1    0.61    0.31
 -15  10  -1    0.37    0.39
  15  10   1    0.63    0.19
  16  10  -1    9.62    0.67
  16  10  -1    8.91    0.51
  16  10  -1    8.77    0.48
  16 -10   1    9.52    1.01
  16  10   1    9.12    0.66
  16  10   1    8.45    0.45
  16 -10  -1    9.37    1.03
  16  10   1    8.39    0.48
  17  10  -1   11.35    0.67
  17 -10   1    9.70    0.85
  17  10  -1   11.45    0.51
  17  10  -1   11.73    0.51
  17  10   1   10.62    0.67
  17 -10  -1   10.80    0.88
   0  11   1   92.15    3.55
   0  11  -1   87.26    4.31
   0  11  -1   94.82    3.77
   0  11   1   95.38    3.76
   0  11   1   93.03    3.70
   0  11  -1   92.01    3.54
   0  11  -1   94.46    4.31
   0  11  -1   91.16    3.70
  -1  11   1   73.77    3.07
   1  11  -1   72.89    3.03
  -1  11   1   73.74    2.93
  -1  11   1   73.89    3.60
   1  11  -1   72.44    2.94
   1  11  -1   74.85    3.14
  -1  11   1   74.28    3.60
  -1  11   1   73.11    3.11
  -1  11  -1   77.75    3.14
  -1  11  -1   80.33    3.64
  -1  11  -1   74.89    3.62
  -1  11  -1   79.16    3.09
  -1  11  -1   75.00    2.94
   1  11   1   76.76    3.13
   1  11   1   75.50    3.02
   1  11   1   77.96    2.95
  -2  11   1    4.80    0.50
  -2  11   1    4.97    0.55
   2  11  -1    4.93    0.35
   2 -11   1    5.04    0.57
   2  11  -1    5.21    0.44
  -2  11   1    4.83    0.48
  -2  11   1    5.01    0.42
   2  11  -1    4.87    0.52
   2  11   1    5.20    0.56
  -2  11  -1    4.60    0.54
  -2  11  -1    4.46    0.45
   2  11   1    5.15    0.45
   2  11   1    4.92    0.33
   2 -11  -1    4.86    0.56
  -2  11  -1    5.47    0.53
   3 -11   1    4.49    0.60
   3  11  -1    4.87    0.57
  -3  11   1    4.14    0.52
   3  11  -1    4.24    0.30
   3  11  -1    4.80    0.60
  -3  11   1    4.62    0.48
  -3  11   1    5.17    0.56
   3  11  -1    4.47    0.43
   3  11   1    3.81    0.53
  -3  11  -1    3.29    0.46
   3  11   1    3.41    0.56
   3  11   1    4.31    0.43
   3 -11  -1    4.23    0.60
  -3  11  -1    3.07    0.46
   4  11  -1    7.30    0.70
  -4  11   1    7.34    0.64
   4 -11   1    7.48    0.71
  -4  11   1    8.04    0.59
   4  11  -1    7.59    0.62
  -4  11  -1    8.04    0.62
   4  11   1    6.93    0.61
   4 -11  -1    7.37    0.72
   4  11   1    7.66    0.70
  -4  11  -1    6.12    0.58
  -5  11   1   28.57    1.41
   5 -11   1   30.39    1.55
   5  11  -1   32.33    1.59
  -5  11   1   30.42    1.45
   5  11  -1   30.23    1.49
   5 -11  -1   27.63    1.55
   5  11   1   30.65    1.57
  -5  11  -1   27.95    1.45
  -5  11  -1   28.51    1.44
   6  11  -1   54.86    2.45
  -6  11   1   55.72    2.47
   6 -11   1   59.36    2.60
   6  11  -1   57.80    2.63
  -6  11  -1   53.01    2.44
   6 -11  -1   54.42    2.57
   6  11   1   52.34    2.60
  -7  11   1    8.50    0.72
   7  11  -1    8.63    0.89
   7 -11   1    9.29    0.86
   7  11  -1   10.47    1.03
   7 -11  -1    9.65    0.81
   7  11   1   10.45    0.93
  -7  11  -1    8.71    0.72
   7  11   1   10.28    1.02
   8  11  -1    9.16    0.45
   8  11  -1    9.64    0.88
   8 -11   1   10.10    0.89
   8  11  -1    9.39    0.86
  -8  11   1    8.56    0.78
   8  11  -1    8.04    1.02
   8  11   1   11.69    0.92
   8  11   1   10.80    1.07
   8  11   1    9.21    0.88
  -8  11  -1    8.27    0.78
  -8  11  -1   10.63    0.80
   8  11   1    9.57    0.41
   8 -11  -1    9.57    0.89
   9  11  -1   13.85    1.05
   9  11  -1   12.47    1.21
   9  11  -1   12.71    0.58
   9 -11   1   10.12    0.97
  -9  11   1   12.13    0.96
   9  11  -1   13.78    1.06
   9 -11   1   13.30    1.04
   9 -11  -1   15.14    1.08
   9  11   1   12.96    1.05
   9 -11  -1   12.99    1.00
   9  11   1   14.57    0.55
  -9  11  -1   14.84    1.00
   9  11   1   15.10    1.27
   9  11   1   13.72    1.05
  10  11  -1   19.57    0.82
  10 -11   1   20.22    1.20
  10  11  -1   21.01    1.52
  10  11  -1   19.85    1.32
  10  11  -1   19.81    0.84
  10  11  -1   17.50    1.27
  10 -11  -1   19.99    1.24
  10  11   1   22.47    0.79
  10  11   1   22.63    1.37
  10  11   1   20.12    1.31
  10  11   1   22.11    1.65
  10  11   1   19.92    0.80
  11  11  -1    2.04    0.62
  11  11  -1    4.34    0.73
  11 -11   1    2.84    0.56
  11  11  -1    2.80    0.75
  11  11  -1    3.47    0.34
  11  11  -1    3.62    0.33
  11  11   1    2.99    0.85
  11  11   1    3.21    0.30
  11 -11  -1    4.27    0.68
  11  11   1    4.80    0.83
  11  11   1    3.46    0.64
  11  11   1    4.34    0.30
  12  11  -1    7.02    0.44
  12  11  -1    8.54    1.05
  12  11  -1    6.88    0.50
  12  11  -1    8.20    1.02
  12  11   1    8.07    0.49
  12  11   1    5.44    0.97
  12  11   1    6.84    0.41
  12  11   1    7.40    0.89
  13  11  -1    5.03    0.49
  13  11  -1    3.61    0.69
  13  11  -1    4.39    0.87
  13  11  -1    5.31    0.38
  13  11   1    4.06    0.38
  13  11   1    4.17    0.34
  13  11   1    4.34    0.43
  13  11   1    3.38    0.72
  14  11  -1   14.37    0.78
  14  11  -1   14.54    0.64
  14  11  -1   14.65    1.11
  14  11  -1   13.89    0.68
  14  11   1   13.97    0.76
  14  11   1   13.62    0.64
  14  11   1   13.98    1.10
  14  11   1   13.70    0.61
  15  11  -1    6.01    0.41
  15  11  -1    6.46    0.54
  15  11  -1    5.77    0.79
  15  11  -1    5.52    0.37
  15  11   1    5.36    0.84
  15  11   1    6.00    0.36
  15  11   1    6.28    0.53
  15  11   1    6.03    0.33
  16  11  -1    0.22    0.13
  16  11  -1   -0.34    0.26
  16  11  -1    0.34    0.14
  16 -11   1    0.76    0.47
  16 -11  -1    0.02    0.46
  16  11   1    0.26    0.26
  17 -11   1    0.84    0.37
  17  11  -1    0.78    0.25
  17  11   1    1.02    0.25
  17 -11  -1    0.78    0.38
   0  12   1   15.28    0.79
   0  12  -1   16.99    0.96
   0  12  -1   15.34    0.82
   0  12   1   15.27    0.95
   0  12  -1   16.04    0.86
   0  12   1   16.46    0.86
   1  12  -1    6.14    0.44
  -1  12   1    6.14    0.40
  -1  12   1    6.19    0.49
   1  12  -1    5.71    0.50
   1  12  -1    6.30    0.63
  -1  12   1    6.60    0.41
  -1  12   1    6.17    0.62
  -1  12   1    6.06    0.51
  -1  12  -1    6.20    0.46
   1  12   1    6.03    0.57
  -1  12  -1    5.72    0.62
   1  12   1    6.44    0.52
  -1  12  -1    6.46    0.47
  -1  12  -1    6.00    0.51
  -1  12  -1    6.10    0.49
   1  12   1    6.85    0.43
  -2  12   1   58.57    2.59
   2  12  -1   59.37    2.44
   2  12  -1   59.72    2.62
   2  12  -1   60.04    2.45
  -2  12   1   59.41    2.54
   2 -12   1   59.05    2.67
  -2  12   1   56.67    2.95
  -2  12   1   56.21    2.96
  -2  12   1   60.11    2.44
   2  12   1   62.95    2.63
  -2  12  -1   60.68    3.00
  -2  12  -1   63.14    2.57
   2  12   1   59.51    2.42
   2  12   1   63.29    2.47
  -2  12  -1   63.34    2.63
  -2  12  -1   65.44    2.47
  -3  12   1    2.76    0.45
   3  12  -1    4.00    0.55
  -3  12   1    3.09    0.49
   3  12  -1    3.10    0.27
   3 -12   1    3.55    0.57
   3  12  -1    3.17    0.42
  -3  12   1    3.32    0.41
   3  12   1    3.21    0.42
  -3  12  -1    3.02    0.54
   3  12   1    3.07    0.53
  -3  12  -1    4.03    0.48
   3 -12  -1    2.81    0.56
  -3  12  -1    3.02    0.51
  -4  12   1    9.91    0.75
   4  12  -1   11.70    0.89
   4  12  -1    9.99    0.78
   4 -12   1   10.61    0.85
  -4  12   1    9.98    0.73
   4  12   1    8.87    0.83
  -4  12  -1    9.75    0.73
   4  12   1    9.43    0.77
   4 -12  -1   10.55    0.81
  -4  12  -1    9.70    0.72
   5  12  -1    1.19    0.44
   5  12  -1    1.55    0.42
   5  12  -1    1.01    0.56
  -5  12   1    0.92    0.32
   5 -12   1    1.11    0.43
   5 -12  -1    0.97    0.43
  -5  12  -1    1.09    0.36
  -5  12  -1    0.94    0.32
   5  12   1    1.21    0.59
   5  12   1    1.22    0.38
   5  12   1    1.09    0.43
   6  12  -1   22.64    1.38
   6 -12   1   22.64    1.36
   6  12  -1   23.17    1.55
  -6  12   1   22.21    1.25
  -6  12  -1   22.86    1.26
   6  12   1   26.20    1.59
   6  12   1   25.07    0.89
  -6  12  -1   22.72    1.28
   6 -12  -1   23.21    1.41
   6  12   1   25.38    1.42
  -7  12   1    2.15    0.44
   7  12  -1    3.17    0.30
   7  12  -1    3.96    0.71
   7  12  -1    4.46    0.71
   7 -12   1    2.90    0.61
   7  12  -1    2.82    0.71
   7  12   1    4.19    0.27
   7  12   1    3.26    0.74
   7 -12  -1    4.59    0.71
  -7  12  -1    4.08    0.55
   7  12   1    4.62    0.71
   7  12   1    5.39    0.77
   8  12  -1    4.40    0.72
  -8  12   1    3.25    0.60
   8  12  -1    2.14    0.70
   8 -12   1    3.40    0.61
   8 -12   1    4.70    0.70
   8  12  -1    2.55    0.28
   8  12  -1    4.19    0.71
   8 -12  -1    2.75    0.52
   8  12   1    1.75    0.68
   8  12   1    2.96    0.24
  -8  12  -1    2.78    0.53
   8  12   1    2.53    0.65
   8 -12  -1    3.07    0.59
   8  12   1    2.82    0.61
   9  12  -1    0.38    0.59
   9  12  -1    0.82    0.17
   9  12  -1   -0.39    0.43
   9 -12   1    0.72    0.46
   9  12  -1    0.55    0.13
   9  12  -1    1.17    0.52
   9  12   1   -0.35    0.58
   9  12   1    0.35    0.13
   9  12   1    0.60    0.48
   9  12   1    0.30    0.50
   9 -12  -1    0.40    0.40
  10  12  -1   16.24    1.28
  10  12  -1   16.12    0.71
  10  12  -1   17.80    1.51
  10 -12   1   15.82    1.07
  10  12  -1   17.02    1.22
  10  12  -1   17.18    0.70
  10  12   1   15.54    1.48
  10  12   1   15.94    1.29
  10 -12  -1   17.20    1.16
  10  12   1   19.08    1.33
  10  12   1   15.57    0.67
  10  12   1   17.03    0.66
  11  12  -1    5.44    0.37
  11  12  -1    4.99    0.40
  11  12  -1    5.55    1.09
  11  12  -1    4.48    0.83
  11 -12   1    6.10    0.75
  11  12   1    4.71    0.96
  11 -12  -1    5.18    0.72
  11  12   1    5.49    0.33
  11  12   1    4.65    0.82
  11  12   1    5.16    0.35
  12  12  -1   30.37    1.24
  12  12  -1   29.15    1.64
  12  12  -1   30.43    1.14
  12  12   1   30.21    1.95
  12  12   1   30.54    1.09
  12  12   1   29.31    1.12
  12  12   1   30.33    1.21
  12  12   1   29.12    1.65
  13  12  -1   11.32    0.55
  13  12  -1   12.22    0.67
  13  12  -1    9.15    1.13
  13  12  -1   12.24    1.10
  13  12  -1   11.98    0.59
  13  12   1   12.30    0.64
  13  12   1   10.09    1.16
  13  12   1   11.64    1.09
  13  12   1   12.13    0.50
  13  12   1   11.88    0.52
  14  12  -1    6.32    0.36
  14  12  -1    6.35    0.39
  14  12  -1    5.96    0.51
  14  12  -1    5.65    0.88
  14  12   1    6.51    0.49
  14  12   1    4.99    0.84
  15  12  -1    1.29    0.60
  15  12  -1    1.00    0.28
  15  12   1    1.05    0.60
  15  12   1    0.67    0.27
  16 -12   1    0.63    0.46
  16  12  -1    0.68    0.25
  16 -12  -1    1.16    0.49
  16  12   1    0.67    0.23
   0  13   1    0.28    0.30
   0  13  -1   -0.15    0.30
   0  13   1    0.06    0.26
   0  13   1   -0.05    0.19
   0  13  -1    0.21    0.26
   0  13  -1    0.27    0.22
  -1  13   1   11.05    0.73
  -1  13   1    9.45    0.63
   1  13  -1    9.63    0.67
   1  13  -1   10.32    0.58
  -1  13   1   10.06    0.79
   1  13  -1    9.35    0.74
   1  13   1    9.00    0.73
   1  13   1    9.25    0.56
  -1  13  -1   10.29    0.65
  -1  13  -1    9.69    0.70
  -1  13  -1    8.94    0.73
   1  13   1    9.86    0.67
   2  13  -1    1.66    0.39
  -2  13   1    1.46    0.34
   2  13  -1    1.85    0.27
   2  13  -1    1.73    0.36
  -2  13   1    1.70    0.42
  -2  13   1    1.57    0.32
  -2  13  -1    1.37    0.30
   2  13   1    1.79    0.42
  -2  13  -1    1.49    0.37
   2  13   1    0.97    0.32
  -2  13  -1    1.22    0.39
   2  13   1    1.19    0.23
  -3  13   1   20.89    1.07
  -3  13   1   21.15    1.09
  -3  13   1   20.79    1.16
   3 -13   1   18.71    1.19
   3  13  -1   19.87    1.17
   3 -13  -1   20.20    1.35
  -3  13  -1   21.76    1.10
  -3  13  -1   18.35    1.12
   3  13   1   18.11    1.14
  -3  13  -1   20.66    1.06
   4 -13   1    8.78    0.84
  -4  13   1    8.75    0.69
   4  13  -1    9.63    0.96
   4  13   1    8.89    0.75
  -4  13  -1    9.09    0.68
   4 -13  -1    8.90    0.83
  -4  13  -1    8.53    0.76
   4  13   1    9.14    0.97
   5  13  -1    6.79    0.79
   5  13  -1    6.89    0.45
   5  13  -1    8.04    0.93
   5 -13   1    7.09    0.78
  -5  13   1    8.50    0.64
  -5  13  -1    6.35    0.61
   5 -13  -1    6.22    0.77
   5  13   1    6.20    0.91
   5  13   1    6.09    0.78
   5  13   1    6.16    0.40
  -6  13   1    6.41    0.63
   6  13  -1    5.74    0.88
   6 -13   1    6.77    0.79
   6  13  -1    7.11    0.94
   6 -13   1    6.32    0.79
   6  13  -1    6.37    0.42
   6  13  -1    6.43    0.81
   6  13   1    6.09    0.82
   6 -13  -1    5.83    0.76
  -6  13  -1    5.15    0.66
   6  13   1    6.19    0.39
   6  13   1    5.56    0.77
   6 -13  -1    6.01    0.73
   6  13   1    6.62    0.95
   7  13  -1    7.94    0.46
  -7  13   1    8.67    0.76
   7  13  -1    7.31    0.99
   7 -13   1    8.83    0.81
   7  13  -1    7.42    0.87
   7  13  -1    7.71    0.41
   7  13  -1    7.81    0.98
   7 -13   1    7.37    0.86
   7 -13  -1    8.58    0.88
   7 -13  -1    7.74    0.85
   7  13   1    7.58    0.87
   7  13   1    9.18    1.01
   7  13   1    8.47    0.42
  -7  13  -1    8.25    0.72
   7  13   1    7.92    0.73
   7  13   1    9.01    1.07
  -8  13   1    5.77    0.65
   8  13  -1    7.96    1.14
   8  13  -1    7.21    0.41
   8  13  -1    6.53    0.85
   8 -13   1    6.83    0.82
   8  13  -1    6.70    0.83
   8  13  -1    6.28    0.35
  -8  13  -1    6.58    0.68
   8  13   1    6.48    0.36
   8 -13  -1    6.78    0.74
   8  13   1    5.49    0.82
   8  13   1    6.64    0.85
   8  13   1    6.17    1.12
   9  13  -1   10.69    0.52
  -9  13   1    9.72    0.84
   9 -13   1   11.59    0.95
   9  13  -1   12.75    1.23
   9  13  -1   10.91    1.09
   9  13  -1   12.59    1.05
   9  13  -1   10.85    0.50
   9 -13  -1    9.00    0.93
   9  13   1    9.65    1.18
   9  13   1   10.97    1.02
   9  13   1    9.71    1.07
   9  13   1   10.38    0.47
  10  13  -1   12.30    0.58
  10  13  -1   13.85    1.10
  10  13  -1   13.11    0.58
  10 -13   1   11.01    0.98
  10  13  -1   14.13    1.30
  10  13   1   11.75    0.54
  10  13   1   13.74    1.41
  10 -13  -1   12.02    0.99
  10  13   1   13.13    1.11
  10  13   1   11.64    1.15
  10  13   1   12.41    0.52
  11  13  -1    0.25    0.19
  11  13  -1   -0.62    0.52
  11  13  -1    0.05    0.16
  11 -13   1    0.19    0.46
  11  13  -1    0.90    0.79
  11 -13  -1    1.05    0.50
  11  13   1   -0.45    0.54
  11  13   1    0.21    0.12
  11  13   1   -0.34    0.61
  11  13   1    0.27    0.16
  12  13  -1   10.13    1.07
  12  13  -1    7.33    0.48
  12  13  -1    6.98    0.39
  12  13  -1    7.09    0.98
  12 -13  -1    6.00    0.74
  12  13   1    6.70    0.44
  12  13   1    5.65    0.96
  12  13   1    5.66    1.05
  13  13  -1    1.62    0.64
  13  13  -1    2.17    0.72
  13  13  -1    2.48    0.24
  13  13  -1    2.00    0.30
  13  13  -1    2.49    0.23
  13  13   1    2.72    0.69
  13  13   1    1.56    0.73
  13  13   1    2.22    0.35
  14  13  -1    0.51    0.54
  14  13  -1   -0.07    0.22
  14  13   1   -0.04    0.21
  14  13   1   -0.12    0.57
  15  13  -1    0.69    0.24
  15  13  -1    0.21    0.49
  15  13   1    0.43    0.21
  15  13   1    0.25    0.49
  16  13  -1    3.42    0.33
  16 -13   1    3.45    0.50
  16  13   1    3.62    0.28
   0  14   1    1.60    0.28
   0  14   1    1.48    0.37
   0  14  -1    1.20    0.35
   0  14  -1    1.25    0.28
  -1  14   1    3.17    0.42
   1  14  -1    2.97    0.46
   1  14  -1    3.37    0.36
  -1  14   1    2.97    0.52
   1  14   1    2.97    0.34
  -1  14  -1    3.46    0.42
   1  14   1    2.36    0.42
  -1  14  -1    2.94    0.47
   2  14  -1   13.70    0.70
  -2  14   1   15.36    0.85
   2  14  -1   15.02    0.88
  -2  14   1   14.76    0.88
  -2  14  -1   14.09    0.87
   2  14   1   12.26    0.84
  -2  14  -1   14.43    0.85
   3  14  -1    0.74    0.60
  -3  14   1    0.96    0.33
  -3  14   1    0.06    0.26
  -3  14  -1    0.50    0.29
   3  14   1    0.57    0.54
  -3  14  -1    0.26    0.29
   4  14  -1   19.37    1.21
  -4  14   1   20.20    1.14
   4  14  -1   21.64    1.51
  -4  14   1   19.54    1.11
   4 -14  -1   18.98    1.27
   4  14   1   20.09    0.89
  -4  14  -1   18.90    1.12
   4  14   1   20.44    1.32
   4  14   1   20.70    1.46
  -4  14  -1   20.27    1.13
   5 -14   1   11.72    1.04
  -5  14   1   13.27    0.94
   5  14  -1   13.38    0.95
   5  14  -1   13.76    0.69
   5  14  -1   16.31    1.27
   5  14  -1   14.12    1.06
   5 -14   1   13.36    1.05
   5  14  -1   15.02    0.72
   5  14   1   15.61    0.66
  -5  14  -1   15.81    0.97
   5  14   1   14.49    1.07
   5 -14  -1   12.08    1.07
   5  14   1   16.45    0.92
   5  14   1   15.33    0.69
   5  14   1   16.16    1.38
   5 -14  -1   12.81    0.99
   6  14  -1    4.45    0.88
   6  14  -1    6.17    0.68
   6  14  -1    5.54    0.36
   6  14  -1    5.06    0.35
   6  14  -1    5.08    0.79
  -6  14   1    3.78    0.56
   6 -14   1    4.32    0.67
   6  14  -1    5.00    0.41
   6 -14  -1    3.88    0.66
   6  14   1    5.28    0.27
   6  14   1    5.26    0.39
   6  14   1    4.65    0.59
  -6  14  -1    4.00    0.61
   6  14   1    4.76    0.91
   6  14   1    4.72    0.78
   6  14   1    5.05    0.34
   7  14  -1    4.45    0.80
  -7  14   1    4.99    0.61
   7  14  -1    6.31    0.42
   7  14  -1    6.24    0.84
   7  14  -1    5.87    0.96
   7 -14   1    6.88    0.83
  -7  14   1    6.47    0.72
   7  14  -1    5.47    0.37
   7  14   1    6.09    0.84
  -7  14  -1    6.98    0.72
   7  14   1    6.20    0.38
   7  14   1    5.06    0.96
  -7  14  -1    5.40    0.61
   7 -14  -1    6.58    0.83
   7  14   1    5.69    0.94
   7  14   1    5.77    0.34
   8  14  -1    5.61    0.84
  -8  14   1    6.10    0.67
   8  14  -1    6.73    0.98
   8  14  -1    3.91    0.95
   8  14  -1    5.72    0.36
   8  14  -1    5.86    0.40
   8 -14   1    6.35    0.74
  -8  14   1    6.09    0.73
   8  14   1    5.64    0.34
  -8  14  -1    5.14    0.68
   8  14   1    6.86    1.04
   8  14   1    5.98    0.86
   8  14   1    5.06    0.83
   8  14   1    5.02    0.32
   8 -14  -1    5.79    0.82
  -8  14  -1    5.65    0.66
   9 -14   1    9.51    0.92
   9  14  -1    8.75    0.98
  -9  14   1    9.56    0.81
   9  14  -1    9.78    0.50
   9  14  -1   10.05    1.16
   9  14  -1   10.78    0.51
  -9  14   1    9.67    0.86
   9  14   1    9.88    1.32
   9  14   1    9.98    0.44
   9 -14  -1   10.25    0.89
   9  14   1    9.93    0.45
  -9  14  -1   10.43    0.81
   9  14   1   11.63    1.14
  -9  14  -1    8.65    0.84
  10  14  -1    9.84    0.48
  10  14  -1    9.79    0.50
 -10  14   1   10.48    0.84
  10 -14   1    9.23    0.94
  10  14  -1   11.74    1.06
  10  14  -1    9.02    1.15
  10  14   1   10.76    1.21
  10  14   1    8.59    0.45
  10 -14  -1   10.45    0.95
  10  14   1    8.77    1.10
  11  14  -1    1.01    0.16
  11 -14   1    0.96    0.47
  11  14  -1    1.23    0.21
  11  14  -1    1.87    0.63
  11  14  -1    1.52    0.79
  11  14   1    1.08    0.79
  11 -14  -1    1.83    0.53
  11  14   1    1.32    0.69
  11  14   1    1.24    0.19
  12  14  -1    0.80    0.63
  12  14  -1    0.41    0.20
  12 -14   1    0.33    0.48
  12  14  -1    0.99    0.71
  12  14   1    1.28    0.57
  12  14   1    0.59    0.72
  12  14   1    0.77    0.19
  12 -14  -1    0.66    0.44
  13  14  -1    1.01    0.65
  13  14  -1    1.09    0.60
  13  14  -1    1.16    0.23
  13  14   1    0.74    0.61
  13  14   1    0.83    0.64
  13  14   1    1.00    0.21
  14  14  -1    2.33    0.33
  14  14  -1    1.98    0.62
  14  14  -1    1.29    0.60
  14  14   1    1.51    0.65
  14  14   1    1.70    0.60
  14  14   1    2.52    0.30
  15  14  -1    7.32    0.40
  15  14   1    6.51    0.32
   0  15  -1    0.42    0.32
   0  15   1    0.72    0.37
   0  15   1    0.38    0.24
   0  15  -1    0.25    0.24
   0  15   1   -0.04    0.22
  -1  15   1    9.81    0.74
   1  15  -1    9.49    0.74
   1  15  -1    9.80    0.79
  -1  15   1   10.10    0.67
   1  15  -1   10.06    0.60
   1  15   1   10.20    0.79
  -1  15  -1   11.43    0.78
  -1  15  -1   10.01    0.69
   1  15   1    9.95    0.58
   1  15   1    9.71    0.74
  -2  15   1    6.52    0.61
   2  15  -1    7.86    0.74
  -2  15   1    6.11    0.59
   2  15  -1    6.66    0.62
  -2  15   1    7.10    0.64
   2  15   1    6.97    0.64
  -2  15  -1    5.81    0.59
  -2  15  -1    5.79    0.61
   3  15  -1    9.92    0.60
  -3  15   1   10.54    0.75
  -3  15   1   10.58    0.74
   3  15  -1    8.74    0.63
   3  15  -1    9.62    0.75
  -3  15   1   10.47    0.76
   3 -15   1    9.67    0.91
   3  15  -1   10.25    1.03
   3  15   1    7.58    0.99
  -3  15  -1   10.21    0.75
   3  15   1    9.53    0.60
   3  15   1    9.86    0.80
   3  15   1    7.67    0.58
   3  15   1    8.25    0.91
  -3  15  -1   10.60    0.74
  -4  15   1    5.14    0.59
   4  15  -1    4.53    0.89
   4  15  -1    3.75    0.43
   4 -15   1    5.77    0.77
  -4  15   1    4.70    0.47
  -4  15   1    5.38    0.62
   4  15  -1    4.17    0.41
   4  15  -1    3.50    0.54
   4  15  -1    4.48    0.75
  -4  15  -1    4.16    0.46
   4  15   1    4.75    0.42
  -4  15  -1    6.12    0.62
   4 -15  -1    5.20    0.74
   4  15   1    4.50    0.90
   4  15   1    4.26    0.57
   4  15   1    4.91    0.78
   4  15   1    4.39    0.41
  -4  15  -1    7.20    0.62
   5  15  -1    8.29    0.87
  -5  15   1    8.42    0.70
  -5  15   1    6.34    0.59
   5 -15   1    7.40    0.79
   5  15  -1    8.40    0.50
   5  15  -1    7.86    0.54
   5  15  -1    7.36    1.00
   5  15  -1    7.51    0.50
   5  15  -1    8.59    0.72
  -5  15   1    8.59    0.70
   5  15   1    8.64    0.74
   5  15   1    7.26    1.02
  -5  15  -1    8.62    0.70
   5  15   1    8.06    0.49
   5  15   1    8.10    0.53
   5 -15  -1    8.01    0.80
  -5  15  -1    8.01    0.62
   5  15   1    9.51    0.93
   5  15   1    8.72    0.46
  -5  15  -1    8.00    0.73
   6  15  -1   67.82    2.47
   6  15  -1   68.73    2.58
   6 -15   1   66.74    3.03
   6  15  -1   71.37    2.56
  -6  15   1   68.92    2.74
   6  15  -1   66.92    2.96
  -6  15   1   67.03    3.04
   6  15  -1   75.82    3.56
   6  15   1   67.13    2.44
   6 -15  -1   66.19    3.03
   6  15   1   67.51    3.03
   6  15   1   72.46    3.52
  -6  15  -1   63.70    3.03
  -6  15  -1   72.48    2.76
   6  15   1   73.13    2.55
   6  15   1   71.47    2.76
   7  15  -1   22.93    0.95
   7  15  -1   23.82    1.41
   7  15  -1   23.74    0.96
  -7  15   1   23.21    1.33
   7 -15   1   21.02    1.34
  -7  15   1   22.59    1.16
   7  15  -1   24.13    1.76
   7  15   1   23.39    1.69
  -7  15  -1   22.18    1.32
  -7  15  -1   24.01    1.19
   7  15   1   23.26    0.93
   7  15   1   24.24    0.92
   7 -15  -1   20.62    1.38
   7  15   1   24.10    1.51
   8  15  -1   24.45    0.98
   8 -15   1   23.06    1.44
   8  15  -1   24.34    1.47
  -8  15   1   23.18    1.39
   8  15  -1   24.56    1.74
  -8  15   1   23.28    1.25
   8  15  -1   24.35    1.00
  -8  15  -1   25.94    1.28
   8  15   1   26.36    0.94
   8  15   1   25.59    0.97
   8  15   1   24.64    1.50
  -8  15  -1   23.90    1.37
   8 -15  -1   25.76    1.50
   8  15   1   27.23    1.81
   9  15  -1    2.44    0.29
   9  15  -1    3.07    0.74
   9  15  -1    2.40    0.29
   9  15  -1    2.94    0.82
  -9  15   1    2.03    0.43
   9 -15   1    1.65    0.55
  -9  15   1    1.39    0.45
  -9  15  -1    1.93    0.48
   9  15   1    2.56    0.24
   9  15   1    2.07    0.86
  -9  15  -1    1.88    0.46
   9 -15  -1    1.66    0.54
   9  15   1    1.40    0.69
  10  15  -1    0.18    0.13
  10 -15   1    0.21    0.45
  10  15  -1    0.39    0.61
  10  15  -1    0.24    0.17
  10  15  -1    0.74    0.66
 -10  15   1   -0.34    0.34
  10 -15  -1   -0.32    0.45
  10  15   1    0.70    0.68
  10  15   1    0.11    0.14
  10  15   1    0.05    0.62
 -10  15  -1   -0.21    0.36
  11  15  -1    1.15    0.64
  11  15  -1    1.59    0.28
  11 -15   1    1.22    0.49
  11  15  -1    1.35    0.74
 -11  15   1    1.84    0.42
 -11  15  -1    1.74    0.43
  11 -15  -1    1.95    0.53
  11  15   1    2.01    0.70
  11  15   1    1.22    0.76
  11  15   1    1.60    0.24
  12  15  -1    0.45    0.60
  12  15  -1    1.28    0.72
 -12  15   1    0.95    0.40
  12 -15   1    1.61    0.46
  12  15  -1    1.20    0.21
  12  15   1    0.90    0.72
  12  15   1    1.58    0.24
  12  15   1    0.37    0.63
  12 -15  -1    1.46    0.47
 -12  15  -1    1.22    0.38
  13  15  -1    7.94    0.44
  13  15  -1    8.00    0.90
  13  15  -1    7.26    1.01
 -13  15   1    7.65    0.69
  13  15   1    7.39    0.90
 -13  15  -1    7.42    0.69
  13  15   1    7.77    0.38
  13  15   1    7.86    1.01
  14  15  -1    1.57    0.24
 -14  15   1    1.26    0.35
  14  15  -1    1.05    0.54
  14  15   1    1.84    0.56
 -14  15  -1    1.93    0.37
   0  16  -1    2.28    0.30
   0  16  -1    1.84    0.32
   0  16   1    1.65    0.29
   0  16  -1    2.16    0.49
   0  16  -1    2.36    0.45
   0  16   1    2.78    0.51
   0  16   1    2.17    0.38
   0  16   1    2.14    0.49
   0  16  -1    2.33    0.40
   0  16  -1    2.49    0.28
  -1  16   1    0.90    0.39
   1  16  -1    0.98    0.32
  -1  16   1    0.90    0.37
  -1  16   1    0.70    0.34
  -1  16   1    0.80    0.28
   1  16  -1    0.14    0.38
   1  16  -1    0.77    0.24
   1  16  -1    1.13    0.45
  -1  16   1    0.79    0.27
   1  16   1    0.88    0.37
  -1  16  -1    0.91    0.34
  -1  16  -1    0.69    0.29
  -1  16  -1    0.65    0.35
   1  16   1    0.74    0.30
  -1  16  -1    1.13    0.42
  -1  16  -1    0.73    0.30
   1  16   1    0.90    0.36
  -2  16   1   17.66    0.97
  -2  16   1   17.09    1.01
  -2  16   1   17.47    0.98
  -2  16   1   19.59    1.00
   2  16  -1   16.97    1.02
   2  16  -1   15.78    0.87
  -2  16   1   19.52    1.10
  -2  16  -1   18.03    1.08
  -2  16  -1   15.59    0.94
   2  16   1   18.46    1.03
   2  16   1   17.45    0.88
  -2  16  -1   17.17    0.75
  -2  16  -1   18.74    1.00
  -2  16  -1   16.44    0.98
   3  16  -1   13.23    1.20
  -3  16   1   15.20    0.88
   3  16  -1   14.15    0.76
  -3  16   1   14.60    0.95
  -3  16   1   13.97    0.93
   3 -16   1   13.79    1.06
  -3  16   1   14.19    0.91
   3  16  -1   15.09    0.95
   3  16  -1   15.00    0.81
  -3  16   1   14.13    0.71
  -3  16  -1   15.83    0.75
  -3  16  -1   14.34    0.93
  -3  16  -1   15.22    0.99
   3  16   1   15.09    1.17
   3  16   1   16.11    1.26
   3  16   1   15.46    0.78
   3  16   1   15.06    0.92
   3  16   1   14.64    0.76
  -4  16   1    8.25    0.71
   4 -16   1    7.32    0.86
   4  16  -1    9.25    0.55
   4  16  -1    9.30    0.57
  -4  16   1    8.54    0.58
   4  16  -1    7.94    0.88
   4  16  -1   10.04    1.17
   4  16  -1    8.47    0.74
  -4  16   1    7.95    0.73
   4  16   1    8.57    0.52
   4  16   1    9.61    0.55
   4  16   1    6.78    1.09
  -4  16  -1    9.21    0.61
   4 -16  -1    6.95    0.83
   4  16   1    8.82    0.92
  -4  16  -1    8.47    0.72
  -4  16  -1    7.66    0.75
   4  16   1    8.44    0.74
   5  16  -1    4.11    0.83
   5  16  -1    4.57    0.38
  -5  16   1    3.80    0.58
   5  16  -1    3.94    0.73
   5 -16   1    3.22    0.65
   5  16  -1    4.25    0.59
  -5  16   1    4.45    0.48
   5  16  -1    3.71    0.48
   5  16  -1    4.32    0.40
   5  16   1    5.06    0.69
   5  16   1    4.83    0.31
   5  16   1    4.10    0.78
  -5  16  -1    4.25    0.52
   5 -16  -1    3.83    0.65
   5  16   1    4.66    0.40
   5  16   1    4.32    0.92
  -5  16  -1    3.70    0.58
   6  16  -1    9.05    1.22
  -6  16   1    8.31    0.76
   6 -16   1    6.38    0.87
   6  16  -1    8.92    0.52
  -6  16   1    8.14    0.65
   6  16  -1    7.51    0.92
   6  16  -1    8.90    0.55
   6  16   1    9.62    0.97
   6 -16  -1    9.90    0.93
   6  16   1    9.04    0.50
  -6  16  -1    7.91    0.76
   6  16   1    8.40    1.19
  -6  16  -1    8.90    0.65
   7  16  -1    1.55    0.73
   7  16  -1    3.42    0.67
  -7  16   1    2.01    0.46
   7 -16   1    2.68    0.60
  -7  16   1    3.00    0.51
   7  16  -1    2.75    0.37
   7  16  -1    3.30    0.33
  -7  16  -1    3.00    0.59
   7  16   1    3.20    0.31
   7  16   1    2.42    0.78
   7 -16  -1    2.41    0.61
   7  16   1    4.29    0.72
  -7  16  -1    3.98    0.56
  -8  16   1   27.79    1.27
  -8  16   1   27.15    1.47
   8  16  -1   26.43    1.06
   8  16  -1   26.80    1.61
   8  16  -1   26.77    1.02
   8 -16   1   27.43    1.53
   8  16  -1   25.64    1.86
   8  16   1   25.53    1.04
  -8  16  -1   25.80    1.29
   8 -16  -1   25.53    1.50
   8  16   1   25.07    1.85
   8  16   1   26.71    1.63
  -8  16  -1   26.60    1.44
   9  16  -1    3.77    0.71
   9  16  -1    2.95    0.87
  -9  16   1    3.69    0.55
   9 -16   1    4.08    0.74
   9  16  -1    2.89    0.32
   9 -16  -1    2.84    0.59
   9  16   1    2.37    0.89
  -9  16  -1    3.32    0.48
   9  16   1    3.17    0.69
   9  16   1    3.07    0.27
 -10  16   1    2.30    0.42
  10  16  -1    1.76    0.60
  10 -16   1    2.14    0.54
  10  16  -1    2.03    0.81
  10  16  -1    2.37    0.28
  10  16   1    2.08    0.81
  10 -16  -1    0.48    0.50
  10  16   1    1.61    0.60
  10  16   1    1.48    0.22
 -10  16  -1    1.95    0.43
  11  16  -1   17.68    1.41
 -11  16   1   18.74    0.99
  11 -16   1   17.55    1.11
  11  16  -1   18.60    0.75
  11  16  -1   20.69    1.29
  11 -16  -1   16.51    1.09
  11  16   1   17.09    0.71
  11  16   1   18.66    1.28
 -11  16  -1   17.73    0.99
  11  16   1   15.19    1.38
  12  16  -1    3.14    0.76
 -12  16   1    4.53    0.57
  12  16  -1    5.89    0.87
  12  16  -1    4.44    0.32
  12  16   1    4.58    0.85
 -12  16  -1    3.49    0.58
  12  16   1    3.04    0.69
  12 -16  -1    4.77    0.66
 -13  16   1    5.68    0.60
  13  16  -1    5.63    0.90
  13  16  -1    5.70    0.30
  13  16   1    7.33    0.90
 -13  16  -1    6.07    0.63
 -14  16   1   -0.13    0.25
 -14  16  -1    0.44    0.26
   0  17   1   27.08    1.33
   0  17  -1   28.59    1.38
   0  17  -1   24.72    1.24
   0  17  -1   27.64    1.27
   0  17   1   29.56    1.28
  -1  17   1    3.02    0.52
  -1  17   1    2.89    0.43
   1  17  -1    3.97    0.69
   1  17  -1    3.70    0.48
  -1  17   1    3.96    0.61
  -1  17  -1    2.89    0.52
  -1  17  -1    3.27    0.44
  -1  17  -1    2.90    0.51
  -1  17  -1    3.68    0.35
   1  17   1    3.71    0.51
   1  17   1    4.14    0.58
  -1  17  -1    3.21    0.36
  -2  17   1   10.68    0.67
   2  17  -1   10.76    0.83
  -2  17   1   10.63    0.79
  -2  17   1   10.16    0.71
   2  17  -1    9.71    0.66
  -2  17   1   11.00    0.75
   2  17   1   10.97    0.80
  -2  17  -1    9.41    0.71
  -2  17  -1   10.76    0.79
   2  17   1   10.18    0.67
   2  17   1   10.30    0.68
  -2  17  -1   11.50    0.72
  -3  17   1    5.60    0.64
  -3  17   1    5.18    0.60
   3  17  -1    6.15    0.53
   3  17  -1    6.16    0.53
   3 -17   1    5.82    0.82
  -3  17   1    5.33    0.63
   3  17  -1    6.39    0.69
   3  17   1    7.40    0.52
  -3  17  -1    6.66    0.68
  -3  17  -1    4.61    0.59
   3  17   1    6.51    0.71
   3  17   1    6.82    0.54
  -3  17  -1    6.15    0.36
   4  17  -1   -0.04    0.63
   4  17  -1    0.39    0.46
   4 -17   1    0.71    0.48
   4  17  -1    0.46    0.26
  -4  17   1    0.39    0.22
  -4  17   1    0.15    0.32
  -4  17   1   -0.03    0.38
   4  17  -1    0.25    0.22
   4 -17  -1   -0.33    0.42
   4  17   1    1.09    0.42
  -4  17  -1   -0.31    0.37
  -4  17  -1    0.60    0.25
   4  17   1    0.69    0.63
  -4  17  -1    0.34    0.34
   4  17   1    0.30    0.19
   4  17   1    0.20    0.24
   4  17   1    0.48    0.70
   5  17  -1    2.21    0.80
   5  17  -1    2.87    0.29
   5  17  -1    2.37    0.68
   5 -17   1    2.81    0.59
  -5  17   1    2.52    0.41
   5  17  -1    2.08    0.32
  -5  17   1    3.08    0.55
   5 -17  -1    3.05    0.60
   5  17   1    3.40    0.57
   5  17   1    2.61    0.70
   5  17   1    1.57    0.78
  -5  17  -1    2.72    0.43
  -5  17  -1    2.18    0.46
   5  17   1    2.83    0.39
   6  17  -1   10.92    0.58
  -6  17   1   10.79    0.81
  -6  17   1   10.20    0.67
   6  17  -1   10.14    1.07
   6 -17   1    9.94    0.97
   6  17  -1   10.32    1.24
  -6  17  -1   10.78    0.70
   6  17   1   11.07    1.12
   6  17   1    9.36    1.22
  -6  17  -1    8.96    0.79
   6 -17  -1    9.38    0.95
   6  17   1   11.54    0.58
   7 -17   1    0.85    0.54
   7  17  -1    0.39    0.61
   7  17  -1   -0.11    0.69
   7  17  -1    1.03    0.21
  -7  17   1    0.76    0.36
  -7  17   1    0.87    0.32
   7 -17  -1    0.16    0.45
   7  17   1    0.47    0.18
   7  17   1    0.86    0.66
   7  17   1    0.81    0.64
  -7  17  -1    0.71    0.38
  -7  17  -1    1.13    0.33
   8  17  -1    5.34    0.38
   8  17  -1    5.28    0.84
   8  17  -1    5.69    1.08
   8 -17   1    5.90    0.79
  -8  17   1    5.25    0.57
   8 -17  -1    5.62    0.80
   8  17   1    5.98    0.36
  -8  17  -1    6.70    0.61
   8  17   1    5.79    1.11
   8  17   1    5.52    0.97
   9  17  -1    6.21    0.94
   9 -17   1    5.46    0.76
   9  17  -1    6.08    0.38
  -9  17   1    6.11    0.58
   9  17  -1    6.45    1.08
   9  17   1    5.94    0.34
   9  17   1    5.96    0.96
   9 -17  -1    6.22    0.84
  -9  17  -1    5.06    0.61
   9  17   1    6.10    1.09
  10  17  -1    5.19    0.97
 -10  17   1    5.69    0.59
  10 -17   1    5.23    0.71
  10  17  -1    4.99    0.34
  10  17  -1    5.80    0.99
  10  17   1    5.65    0.92
 -10  17  -1    4.51    0.58
  10  17   1    5.00    0.29
  10 -17  -1    6.10    0.77
  10  17   1    5.23    1.00
  11  17  -1    1.66    0.72
  11  17  -1    2.74    0.26
  11 -17   1    3.01    0.50
 -11  17   1    2.25    0.39
  11  17  -1    2.18    0.68
  11  17   1    2.40    0.67
 -11  17  -1    2.43    0.40
  11  17   1    2.83    0.75
  11 -17  -1    2.96    0.53
 -12  17   1    5.45    0.55
  12  17  -1    3.77    0.69
  12 -17  -1    3.72    0.64
 -12  17  -1    5.05    0.55
 -13  17   1    4.25    0.44
   0  18   1   19.32    0.98
   0  18  -1   18.23    1.07
   0  18   1   17.85    1.05
   0  18  -1   19.86    0.99
   1  18  -1    3.45    0.59
  -1  18   1    5.31    0.66
   1  18  -1    4.01    0.50
  -1  18   1    3.10    0.44
  -1  18  -1    2.01    0.48
   1  18   1    2.82    0.41
  -1  18  -1    2.74    0.42
  -1  18  -1    2.95    0.41
   1  18   1    3.47    0.55
  -2  18   1   11.51    0.83
   2  18  -1    9.49    0.71
   2  18  -1   12.69    0.86
  -2  18   1   11.56    0.72
   2  18  -1   11.79    0.73
   2  18   1   10.87    0.92
  -2  18  -1   10.86    0.85
  -2  18  -1   12.38    0.57
  -2  18  -1   11.42    0.56
   2  18   1   10.39    0.70
   2  18   1   11.92    0.72
  -2  18  -1   12.02    0.74
   3  18  -1    3.07    0.42
   3  18  -1    3.30    0.47
   3 -18   1    2.39    0.59
  -3  18   1    3.80    0.44
  -3  18   1    3.32    0.42
   3  18  -1    3.46    0.58
  -3  18   1    2.69    0.49
  -3  18   1    3.00    0.48
  -3  18  -1    2.58    0.38
   3  18   1    2.61    0.38
  -3  18  -1    3.49    0.52
   3  18   1    2.18    0.53
   3 -18  -1    3.68    0.62
   3  18   1    3.33    0.46
   4  18  -1    3.37    0.44
  -4  18   1    3.54    0.57
  -4  18   1    3.80    0.52
   4 -18   1    3.74    0.64
   4  18  -1    4.16    0.38
   4 -18  -1    3.54    0.61
  -4  18  -1    3.64    0.60
   4  18   1    3.95    0.44
   4  18   1    3.30    0.81
   4  18   1    3.97    0.30
   4  18   1    3.93    0.58
   4  18   1    3.67    0.30
  -4  18  -1    3.97    0.54
  -5  18   1    6.00    0.68
   5 -18   1    4.89    0.83
  -5  18   1    5.44    0.62
   5  18  -1    5.29    1.00
   5  18  -1    5.86    0.47
  -5  18  -1    6.65    0.72
   5  18   1    6.95    1.05
  -5  18  -1    6.80    0.40
  -5  18  -1    6.12    0.64
   5  18   1    7.04    0.49
   5 -18  -1    6.76    0.85
  -6  18   1    0.23    0.39
   6 -18   1    0.84    0.47
  -6  18   1    1.05    0.24
   6  18  -1    1.36    0.71
   6  18  -1    0.91    0.24
   6  18  -1    0.82    0.60
  -6  18  -1    1.57    0.44
  -6  18  -1    0.81    0.25
   6  18   1    1.44    0.73
   6  18   1    1.06    0.22
   6 -18  -1    0.62    0.48
   7 -18   1    1.57    0.50
   7  18  -1    1.79    0.30
  -7  18   1    1.38    0.27
   7  18  -1    0.91    0.71
   7  18  -1    0.76    0.59
   7  18   1    1.32    0.21
   7  18   1    1.21    0.75
  -7  18  -1    1.36    0.29
   7 -18  -1    1.66    0.55
   8  18  -1    5.83    0.98
   8 -18   1    6.59    0.76
   8  18  -1    5.11    0.87
  -8  18   1    5.58    0.46
   8  18  -1    5.46    0.37
  -8  18  -1    4.78    0.48
   8  18   1    3.24    0.83
   8  18   1    4.03    0.32
   8 -18  -1    4.87    0.79
  -9  18   1    8.16    0.61
   9  18  -1    7.56    0.44
   9 -18   1    7.92    0.88
   9  18  -1    9.09    1.23
   9  18  -1    9.92    1.05
   9  18   1    7.97    0.40
   9  18   1    7.09    1.12
  -9  18  -1    8.50    0.67
   9 -18  -1    8.44    0.93
  10 -18   1    3.56    0.55
  10  18  -1    3.51    0.27
  10  18  -1    3.70    0.68
  10  18  -1    2.88    0.77
 -10  18   1    3.72    0.45
  10 -18  -1    3.52    0.54
  10  18   1    3.08    0.75
 -10  18  -1    4.17    0.45
  11 -18   1    0.42    0.38
 -11  18   1    0.32    0.25
  11 -18  -1    0.28    0.36
 -11  18  -1    0.60    0.26
 -12  18  -1    0.62    0.22
   0  19  -1    3.52    0.52
   0  19  -1    3.57    0.54
   0  19   1    3.74    0.57
   0  19   1    2.89    0.49
  -1  19   1    0.32    0.31
  -1  19   1    0.52    0.41
   1  19  -1    0.64    0.43
   1  19  -1    0.34    0.30
   1  19   1    0.61    0.45
   1  19   1    0.37    0.29
  -1  19  -1    0.05    0.39
  -1  19  -1    0.18    0.31
   1  19   1    0.31    0.26
   2  19  -1    6.05    0.51
   2  19  -1    5.33    0.52
  -2  19   1    4.91    0.66
  -2  19  -1    6.08    0.68
   2  19   1    6.03    0.65
   2  19   1    5.95    0.49
   2  19   1    6.07    0.54
   3  19  -1    3.87    0.47
   3 -19   1    4.26    0.69
   3  19  -1    4.11    0.42
   3  19   1    3.47    0.45
   3 -19  -1    3.78    0.71
   3  19   1    4.07    0.58
   3  19   1    4.30    0.37
   3  19   1    4.48    0.37
   4 -19   1    4.01    0.71
  -4  19   1    4.37    0.34
   4  19  -1    4.56    0.44
  -4  19  -1    4.10    0.40
   4 -19  -1    4.43    0.74
   4  19   1    3.90    0.42
  -4  19  -1    4.07    0.43
   5  19  -1    1.10    0.63
  -5  19   1    0.46    0.26
   5  19  -1    0.27    0.23
  -5  19   1    0.41    0.27
   5 -19   1    0.79    0.47
   5  19   1    0.71    0.23
   5  19   1    1.14    0.69
   5 -19  -1    0.52    0.47
  -5  19  -1    0.50    0.31
  -6  19   1    0.96    0.33
   6  19  -1    1.30    0.23
   6  19  -1    0.25    0.65
   6 -19   1    1.18    0.46
   6 -19  -1    1.18    0.50
  -6  19  -1    1.37    0.37
   6  19   1    0.32    0.70
   6  19   1    1.02    0.22
   7 -19   1    0.81    0.50
   7  19  -1    0.36    0.21
   7  19  -1   -0.09    0.64
  -7  19   1    0.41    0.35
  -7  19  -1    0.54    0.37
   7  19   1   -0.07    0.63
   7 -19  -1    0.22    0.44
   7  19   1    0.43    0.18
   8  19  -1    4.76    0.34
  -8  19   1    4.18    0.59
   8 -19   1    4.32    0.70
   8  19  -1    2.85    0.74
   8  19   1    2.55    0.76
   8  19   1    4.75    0.31
   8 -19  -1    4.29    0.70
  -8  19  -1    4.93    0.64
   9 -19   1    7.28    0.76
   9  19  -1    6.05    0.90
   9  19  -1    5.97    0.36
  -9  19   1    6.97    0.64
  -9  19  -1    7.29    0.69
   9 -19  -1    7.84    0.81
  10 -19   1   10.39    0.76
 -10  19   1   11.03    0.72
 -10  19  -1   11.20    0.75
  10 -19  -1   11.07    0.77
   0  20  -1    0.43    0.29
   0  20   1    0.30    0.28
   0  20   1    0.08    0.39
   0  20   1    0.48    0.26
   1  20  -1    7.08    0.56
   1  20  -1    7.14    0.54
  -1  20   1    7.01    0.59
  -1  20   1    6.01    0.65
   1  20   1    6.95    0.51
   1  20   1    7.86    0.58
  -1  20  -1    6.82    0.57
   1  20   1    7.05    0.54
   2  20  -1   10.57    0.63
  -2  20   1    9.98    0.72
   2  20  -1    9.92    0.58
   2  20   1   10.43    0.55
   2  20   1    9.52    0.55
   2  20   1    9.85    0.62
   3  20  -1    9.64    0.60
   3 -20   1    9.83    0.82
   3  20  -1   10.33    0.44
   3  20  -1    9.64    0.44
   3 -20  -1    9.94    0.84
   3  20   1   10.42    0.61
   4 -20   1   20.25    1.19
   4  20  -1   20.21    0.92
   4  20   1   20.41    0.91
   4 -20  -1   20.72    1.18
   5 -20   1    3.11    0.58
   5  20  -1    2.62    0.39
   5  20   1    2.37    0.37
   5 -20  -1    2.26    0.55
   6 -20   1    0.14    0.40
   6  20  -1    0.47    0.21
   6  20   1    0.39    0.19
   6 -20  -1    0.44    0.40
   7  20  -1    7.40    0.45
   7 -20   1    7.56    0.77
   7  20   1    7.99    0.42
   7 -20  -1    7.94    0.79
   8 -20   1    3.90    0.59
   8  20  -1    3.93    0.28
   8  20   1    3.54    0.24
   8 -20  -1    3.92    0.61
   0  21  -1   10.59    0.67
   0  21  -1   10.73    0.65
   0  21   1   11.11    0.66
   0  21   1   11.15    0.61
   0  21   1    9.67    0.64
  -1  21   1    1.68    0.31
   1  21  -1    2.11    0.37
   1  21  -1    1.38    0.31
   1  21  -1    2.21    0.35
  -1  21   1    1.87    0.33
   1  21   1    2.45    0.40
   1  21   1    2.93    0.32
   1  21   1    2.98    0.33
   2  21  -1    0.39    0.25
   2  21   1    0.81    0.26
   3 -21   1    6.21    0.65
   3  21  -1    5.68    0.44
   3  21   1    4.64    0.43
   4 -21   1   11.00    0.79
   4  21  -1    9.61    0.55
   4 -21  -1   11.14    0.80
   4  21   1   10.04    0.55
   5 -21   1    2.70    0.52
   5  21  -1    3.27    0.36
   5  21   1    3.83    0.36
   5 -21  -1    3.55    0.65
   6  21  -1   13.38    0.60
   6 -21   1   12.42    0.82
   6  21   1   12.90    0.57
   6 -21  -1   10.99    0.80
   7  21  -1   10.90    0.49
   7  21   1   11.46    0.47
   0  22  -1    0.13    0.14
   0  22   1    0.48    0.23
   0  22  -1    0.34    0.22
   0  22  -1    0.02    0.16
  -1  22   1    2.27    0.32
  -1  22   1    2.27    0.34
  -1  22   1    2.84    0.39
   1  22  -1    2.00    0.28
   1  22   1    2.54    0.36
  -1  22  -1    2.62    0.35
  -1  22  -1    2.40    0.37
  -2  22   1   17.80    0.81
   2  22  -1   17.09    0.81
   2  22   1   17.96    0.80
  -2  22  -1   18.53    0.84
   3  22  -1    1.57    0.24
   3  22   1    2.26    0.30
   4  22  -1   14.10    0.65
   4  22   1   14.77    0.64
   0   0   2  262.67   12.10
   1   0   2   23.85    1.16
   1   0   2   24.60    1.01
   1   0  -2   23.49    1.16
   2   0   2  313.29   14.39
   2   0   2  305.59   12.56
   2   0  -2  317.96   14.41
   3   0   2  126.00    5.92
   3   0   2  130.32    5.17
   3   0  -2  125.83    5.94
   4   0  -2   21.96    0.97
   4   0  -2   21.91    1.15
   4   0   2   22.76    0.99
   4   0   2   22.99    1.12
  -4   0   2   21.23    0.98
   5   0   2   13.21    0.65
  -5   0   2   13.45    0.71
   5   0  -2   13.28    0.69
   5   0   2   14.81    0.70
   5   0  -2   13.56    0.81
   5   0   2   15.04    0.79
  -6   0   2    6.29    0.48
   6   0  -2    6.63    0.45
   6   0   2    6.89    0.50
   6   0   2    6.11    0.40
  -6   0  -2    6.61    0.43
   6   0  -2    6.77    0.52
   6   0   2    6.48    0.44
   7   0  -2   13.99    0.84
   7   0   2   13.38    0.74
   7   0  -2   13.02    0.70
   7   0   2   14.41    0.82
   7   0   2   13.52    0.74
  -7   0  -2   14.31    0.75
   7   0  -2   13.42    0.77
  -7   0   2   14.42    0.75
   8   0   2   13.97    0.85
   8   0  -2   14.06    0.87
   8   0   2   12.83    0.76
  -8   0   2   15.22    0.83
   8   0  -2   13.59    0.82
   8   0   2   14.15    0.83
   8   0  -2   14.76    0.82
   8   0   2   14.79    0.79
  -8   0  -2   15.67    0.81
   9   0   2    1.81    0.37
  -9   0  -2    2.60    0.42
   9   0   2    2.42    0.35
   9   0  -2    2.58    0.41
   9   0  -2    1.81    0.39
   9   0  -2    2.43    0.41
  -9   0   2    1.97    0.38
   9   0   2    2.55    0.36
  10   0  -2   23.85    1.40
 -10   0  -2   30.41    1.42
  10   0   2   30.08    1.38
  10   0  -2   27.28    1.52
 -10   0   2   30.60    1.43
  10   0  -2   30.47    1.42
  10   0   2   25.19    1.40
  10   0   2   26.57    1.48
  11   0   2    0.53    0.25
  11   0   2    0.95    0.40
  11   0  -2    1.06    0.41
 -11   0   2    1.51    0.40
  11   0  -2    1.45    0.29
  11   0  -2    1.13    0.30
  12   0  -2    0.23    0.39
  12   0   2    0.49    0.23
  12   0   2    0.56    0.39
  12   0  -2   -0.27    0.38
  12   0  -2    0.39    0.27
  13   0   2    7.24    0.79
  13   0  -2    6.72    0.81
  13   0   2    6.94    0.84
  13   0  -2    8.31    0.56
  13   0  -2    8.92    0.94
  14   0  -2    1.46    0.51
  14   0  -2    2.09    0.48
  14   0   2    1.82    0.41
  14   0  -2    1.21    0.56
  14   0   2    1.99    0.62
  14   0   2    1.55    0.44
  14   0   2    1.37    0.51
  15   0  -2    8.35    0.83
  15   0   2    9.14    0.90
  15   0  -2    7.94    0.68
  15   0  -2    8.56    0.96
  15   0   2    9.34    1.00
  15   0   2    8.75    0.77
  15   0   2    9.01    0.60
  15   0  -2    9.84    0.90
  16   0  -2    0.51    0.39
  16   0   2    0.38    0.43
  16   0  -2   -0.39    0.45
  16   0   2    0.31    0.34
  16   0   2    0.25    0.29
  16   0   2    0.24    0.32
  17   0  -2    0.08    0.31
  17   0   2    0.48    0.33
  17   0  -2    0.34    0.24
  17   0  -2    0.38    0.30
  17   0  -2    0.31    0.29
  18   0   2    4.01    0.59
  18   0  -2    4.57    0.57
  19   0  -2    5.48    0.51
  19   0   2    6.40    0.53
   0   1  -2   13.83    0.69
   0   1   2   13.64    0.68
   0   1  -2   14.70    0.70
   1  -1   2    0.13    0.13
   1  -1   2    0.09    0.11
   1   1  -2   -0.01    0.09
  -1   1   2    0.09    0.11
  -1   1  -2    0.01    0.13
   1   1   2    0.04    0.07
   2   1  -2   21.47    0.89
   2  -1   2   22.55    1.10
   2  -1   2   21.59    1.12
   2   1  -2   21.58    1.08
   2  -1   2   21.83    0.96
   2  -1  -2   22.26    1.11
   2   1   2   24.13    0.93
   3   1  -2   16.26    0.85
   3  -1   2   16.77    0.77
   3  -1   2   16.90    0.88
   3   1   2   16.48    0.73
   3   1   2   16.24    0.81
   3  -1  -2   16.00    0.89
   4  -1   2   58.99    2.89
   4  -1   2   59.42    2.44
  -4   1   2   59.58    2.45
   4   1  -2   61.79    2.88
   4  -1   2   56.05    2.52
   4  -1  -2   61.69    2.91
   4  -1  -2   62.05    2.45
   4   1   2   61.92    2.84
   4   1   2   63.24    2.50
  -5   1   2  172.73    6.61
   5  -1   2  167.53    6.59
   5  -1   2  169.22    7.86
   5   1  -2  174.32    7.84
   5  -1   2  172.84    6.86
   5   1   2  166.11    6.83
  -5  -1   2  165.36    6.58
   5  -1  -2  162.92    6.60
   5   1   2  174.60    7.81
   5  -1  -2  156.57    7.86
   6   1  -2   26.26    1.24
  -6   1   2   27.11    1.22
   6   1  -2   27.85    1.37
   6  -1   2   27.18    1.22
   6  -1   2   27.92    1.39
   6  -1   2   27.17    1.17
   6  -1  -2   24.74    1.39
  -6   1  -2   25.28    1.18
  -6  -1   2   25.04    1.17
   6   1   2   27.00    1.32
   6   1   2   26.51    1.19
   6  -1  -2   24.48    1.18
  -7  -1  -2   34.52    1.55
   7   1  -2   36.79    1.65
   7  -1   2   34.19    1.84
   7  -1   2   35.48    1.54
  -7   1   2   36.31    1.61
   7   1  -2   37.00    1.82
  -7  -1   2   37.24    1.58
   7   1   2   35.51    1.59
   7  -1  -2   35.29    1.70
   7   1   2   37.12    1.63
  -7   1  -2   37.61    1.60
   7  -1  -2   34.98    1.85
   7   1   2   36.05    1.77
   7  -1  -2   35.51    1.57
  -8   1   2   19.07    1.03
   8  -1   2   17.62    1.03
   8  -1   2   18.80    1.02
   8   1  -2   19.65    1.00
  -8  -1  -2   18.96    0.98
   8   1  -2   17.39    0.99
   8   1  -2   19.02    1.08
   8  -1   2   18.62    1.12
   8   1   2   20.32    0.98
   8  -1  -2   20.15    1.08
   8   1   2   20.40    0.96
  -8  -1   2   20.80    1.01
   8   1   2   21.38    1.05
   8  -1  -2   19.67    1.05
   8   1   2   20.21    1.02
   8  -1  -2   19.48    1.14
   8  -1  -2   19.35    0.97
  -8   1  -2   21.60    1.01
   9   1  -2   91.99    4.33
   9  -1   2   95.67    4.00
   9   1  -2   93.77    3.74
   9  -1   2   91.73    3.77
  -9   1   2   93.87    3.77
   9   1  -2   97.62    3.96
   9  -1   2   89.18    4.37
   9   1   2   88.10    3.91
  -9   1  -2   90.25    3.74
  -9  -1   2   92.50    3.74
   9  -1  -2   88.31    4.01
   9   1   2   84.62    3.71
   9   1   2   86.91    4.28
   9  -1  -2   85.89    3.75
   9   1   2   86.68    3.82
  10   1  -2   39.72    1.88
 -10   1   2   41.09    1.90
  10  -1   2   36.33    2.08
  10  -1   2   41.23    1.93
  10   1  -2   37.34    2.04
  10  -1   2   39.00    1.91
  10   1  -2   39.39    1.85
  10   1   2   41.02    1.83
  10  -1  -2   45.32    1.98
  10   1   2   43.86    1.89
  10  -1  -2   42.15    1.92
 -10   1  -2   42.00    1.89
  11   1  -2  108.56    4.70
  11  -1   2  107.50    4.76
  11  -1   2  102.28    5.20
  11  -1   2  110.03    4.55
 -11   1   2  105.11    4.53
  11   1  -2  110.19    4.69
  11   1  -2  108.16    4.50
  11   1   2  110.53    4.71
  11   1   2  106.23    4.63
  11  -1  -2  113.74    4.57
  11  -1  -2  110.86    4.80
 -11   1  -2  106.37    4.51
  11   1   2  109.83    4.49
  12   1  -2    6.82    0.76
  12  -1   2    6.93    0.78
 -12   1   2    6.99    0.75
  12   1  -2    6.75    0.72
  12  -1   2    7.24    0.59
  12   1  -2    6.62    0.48
  12  -1  -2    7.10    0.62
  12   1   2    7.89    0.79
  12  -1  -2    6.19    0.80
  12   1   2    7.56    0.72
 -12   1  -2    7.76    0.76
  13   1  -2   38.17    1.98
 -13   1   2   38.41    2.00
  13   1  -2   38.37    2.05
  13  -1   2   40.05    2.01
  13  -1   2   41.34    1.86
  13  -1  -2   42.18    1.92
  13   1   2   35.98    1.93
  13  -1  -2   40.80    2.05
  13   1   2   38.00    2.07
  14  -1   2   39.96    2.06
  14   1  -2   35.91    2.03
  14   1  -2   39.11    1.93
  14  -1   2   40.17    1.99
  14   1  -2   38.44    1.63
  14  -1   2   37.93    1.72
  14   1  -2   38.47    1.76
  14   1   2   37.55    1.88
  14  -1  -2   35.69    1.75
  14   1   2   36.11    1.69
  14  -1  -2   36.14    2.03
  14  -1  -2   37.48    1.97
  14   1   2   37.43    2.03
  14  -1  -2   37.39    1.79
  14   1   2   35.12    1.50
  15  -1   2    2.72    0.51
  15   1  -2    2.63    0.56
  15  -1   2    2.55    0.42
  15  -1   2    2.33    0.59
  15  -1   2    2.45    0.43
  15  -1   2    3.05    0.60
  15   1  -2    2.60    0.58
  15   1  -2    3.05    0.37
  15   1  -2    2.20    0.44
  15   1   2    1.70    0.56
  15  -1  -2    1.91    0.55
  15   1   2    2.61    0.36
  15  -1  -2    1.90    0.49
  15   1   2    3.07    0.52
  15   1   2    2.81    0.55
  15  -1  -2    2.81    0.59
  16  -1   2    2.24    0.47
  16   1  -2    2.66    0.40
  16   1  -2    2.15    0.54
  16  -1   2    3.67    0.71
  16   1  -2    3.13    0.46
  16  -1   2    1.76    0.39
  16  -1   2    2.14    0.38
  16  -1  -2    2.32    0.40
  16  -1  -2    2.48    0.42
  16   1   2    2.45    0.37
  16  -1  -2    1.87    0.48
  16  -1  -2    2.77    0.60
  16   1   2    2.78    0.38
  16   1   2    2.60    0.37
  16   1   2    2.93    0.51
  17   1  -2    4.89    0.31
  17  -1   2    5.03    0.55
  17   1  -2    5.70    0.56
  17  -1   2    6.11    0.49
  17  -1   2    5.35    0.60
  17  -1  -2    6.66    0.67
  17  -1  -2    4.41    0.56
  17   1   2    5.64    0.59
  18   1  -2    2.49    0.41
  18  -1   2    2.34    0.44
  18  -1  -2    2.71    0.34
  18   1   2    2.62    0.40
  18  -1  -2    2.58    0.42
  19   1  -2    7.01    0.56
  19   1   2    7.64    0.60
   0   2   2   68.50    3.17
   0   2  -2   69.06    3.19
   0   2  -2   64.51    2.78
   0   2   2   65.07    2.59
   0   2  -2   73.55    3.20
   1   2  -2   12.25    0.55
   1   2  -2   11.60    0.64
  -1   2   2   12.16    0.67
   1   2  -2   12.02    0.64
   1   2   2   13.30    0.55
  -1   2  -2   14.05    0.70
  -1   2  -2   13.83    0.68
   2   2  -2   11.55    0.61
   2   2  -2   11.78    0.53
   2  -2   2   11.35    0.66
   2  -2   2   13.37    0.71
   2  -2  -2   11.94    0.67
   2   2   2   11.68    0.54
   3  -2   2   55.96    2.30
   3   2  -2   55.35    2.58
   3  -2   2   57.45    2.64
   3   2  -2   56.26    2.15
  -3   2   2   55.03    2.23
   3  -2   2   56.32    2.22
   3   2   2   55.20    2.23
   3  -2  -2   51.93    2.64
   3  -2  -2   50.19    2.22
   4  -2   2   35.51    1.52
   4  -2   2   35.00    1.74
  -4   2   2   33.97    1.48
   4   2  -2   35.79    1.68
   4  -2   2   35.67    1.47
   4  -2  -2   32.17    1.74
   4   2   2   35.14    1.46
   4  -2  -2   34.87    1.48
   5  -2   2   85.30    3.55
  -5   2   2   81.03    3.43
   5  -2   2   86.44    3.42
   5  -2   2   84.07    4.06
   5   2  -2   91.64    4.01
   5  -2  -2   87.51    3.44
   5   2   2   86.71    3.49
   5  -2  -2   84.03    4.07
  -5  -2   2   79.00    3.38
   6  -2   2   81.62    3.27
   6   2  -2   84.96    3.81
   6   2  -2   78.77    3.47
   6  -2   2   79.77    3.88
  -6   2   2   79.51    3.29
   6   2   2   84.76    3.34
   6  -2  -2   80.79    3.28
   6  -2  -2   76.57    3.89
  -6  -2   2   79.21    3.24
  -6   2  -2   79.65    3.28
   7   2  -2    9.36    0.61
  -7   2   2    9.68    0.67
   7   2  -2    9.63    0.56
   7   2  -2    9.12    0.68
   7  -2   2    8.34    0.68
   7  -2   2    9.49    0.61
  -7   2  -2   11.55    0.68
   7   2   2   10.71    0.57
   7  -2  -2   10.24    0.64
   7  -2  -2   10.90    0.66
   7   2   2   10.49    0.51
  -7  -2   2   10.02    0.59
   8  -2   2    6.61    0.65
   8  -2   2    6.04    0.49
   8   2  -2    5.87    0.42
   8   2  -2    6.42    0.45
   8   2  -2    5.63    0.50
  -8   2   2    5.43    0.52
   8  -2   2    4.80    0.47
   8   2  -2    7.45    0.59
   8  -2  -2    5.21    0.54
   8  -2  -2    6.30    0.53
   8   2   2    6.11    0.44
  -8   2  -2    5.91    0.51
   8  -2  -2    6.55    0.59
   8   2   2    6.29    0.56
   8   2   2    6.07    0.35
   8   2   2    5.94    0.51
   9   2  -2    3.44    0.38
  -9   2   2    3.67    0.52
   9  -2   2    3.76    0.45
   9  -2   2    3.65    0.58
   9   2  -2    3.72    0.34
   9   2  -2    3.47    0.50
   9   2  -2    3.17    0.33
   9   2  -2    3.59    0.46
  -9   2  -2    3.46    0.51
   9   2   2    3.24    0.44
   9  -2  -2    3.12    0.46
   9  -2  -2    3.02    0.56
   9   2   2    3.04    0.49
   9   2   2    2.85    0.35
   9   2   2    2.67    0.22
  10  -2   2   47.23    2.21
  10   2  -2   51.36    2.22
  10   2  -2   46.07    2.06
  10   2  -2   45.99    2.24
  10   2  -2   48.09    2.09
  10  -2   2   48.97    2.19
 -10   2   2   46.73    2.13
 -10   2  -2   44.86    2.12
  10   2   2   42.11    2.05
  10  -2  -2   43.02    2.21
  10   2   2   46.05    2.20
  10  -2  -2   47.57    2.19
  10   2   2   47.00    2.07
  11   2  -2   12.63    0.87
 -11   2   2   12.80    0.92
  11   2  -2   11.91    0.63
  11  -2   2   13.41    0.85
  11  -2   2   12.49    0.98
  11   2  -2   13.51    0.96
  11  -2  -2   13.85    1.01
  11  -2  -2   12.51    0.86
 -11   2  -2   13.55    0.89
  11   2   2   13.91    0.97
  11   2   2   13.10    0.86
  12   2  -2   12.07    0.96
  12   2  -2   11.63    0.89
  12  -2   2   12.56    1.02
 -12   2   2   13.38    0.98
  12  -2   2   13.21    0.85
  12   2   2   14.30    1.02
 -12   2  -2   13.29    0.96
  12  -2  -2   12.35    0.88
  12   2   2   13.15    0.90
  12  -2  -2   11.90    0.96
  13  -2   2    1.87    0.53
 -13   2   2    0.75    0.44
  13   2  -2    1.45    0.57
  13   2  -2    1.21    0.46
  13  -2   2    1.37    0.36
  13  -2  -2    1.38    0.39
  13   2   2    2.52    0.62
  13  -2  -2    1.33    0.53
 -13   2  -2    1.49    0.49
  13   2   2    1.95    0.47
  14  -2   2   11.82    0.73
  14   2  -2   11.22    0.77
  14  -2   2   11.84    1.03
  14   2  -2   10.92    0.92
  14   2  -2    9.49    0.87
  14  -2   2   11.82    0.95
  14   2  -2   11.09    0.56
  14   2  -2   11.21    1.05
  14  -2   2   12.09    0.71
  14   2   2   10.31    1.07
  14   2   2   11.11    0.87
  14   2   2    9.49    0.61
  14  -2  -2    8.80    0.93
  14   2   2    9.11    0.83
  14  -2  -2   10.44    0.76
  14  -2  -2    8.77    0.96
  14   2   2    9.71    0.69
  14  -2  -2    8.87    0.93
  15   2  -2    5.13    0.71
  15  -2   2    4.11    0.71
  15   2  -2    4.48    0.49
  15   2  -2    4.42    0.83
  15  -2   2    4.46    0.57
  15  -2   2    4.13    0.67
  15  -2   2    3.86    0.75
  15   2  -2    4.05    0.54
  15   2   2    4.44    0.41
  15   2   2    4.33    0.39
  15  -2  -2    4.58    0.79
  15   2   2    4.45    0.79
  15  -2  -2    4.39    0.55
  15   2   2    4.49    0.42
  15  -2  -2    4.32    0.45
  15   2   2    4.86    0.65
  15   2   2    5.09    0.74
  15  -2  -2    3.38    0.71
  15  -2  -2    3.89    0.62
  16  -2   2    1.91    0.40
  16  -2   2    1.55    0.53
  16  -2   2    1.91    0.50
  16   2  -2    1.38    0.44
  16   2  -2    1.77    0.24
  16  -2   2    1.70    0.40
  16   2  -2    1.85    0.27
  16   2  -2    2.04    0.25
  16  -2  -2    2.91    0.62
  16  -2  -2    2.69    0.43
  16  -2  -2    2.86    0.50
  16   2   2    1.46    0.41
  17  -2   2    6.43    0.63
  17  -2   2    7.15    0.68
  17  -2  -2    6.49    0.48
  17   2   2    5.80    0.60
  17  -2  -2    6.97    0.60
  17  -2  -2    6.38    0.74
  18   2  -2   10.32    0.72
  18  -2   2   10.53    0.71
  18  -2  -2    9.60    0.70
  18  -2  -2   10.19    0.57
  18   2   2    9.70    0.68
  18  -2  -2    8.68    0.67
  19   2  -2    7.37    0.54
  19  -2   2    7.03    0.49
  19   2   2    7.65    0.57
   0   3   2    7.77    0.39
   0   3  -2    7.83    0.46
   0   3  -2    7.45    0.48
   0   3   2    7.68    0.43
   0   3   2    8.70    0.46
   0   3  -2    8.29    0.41
   1   3  -2   46.48    2.23
   1   3  -2   46.99    1.86
  -1   3   2   47.66    2.26
   1   3  -2   46.32    2.23
  -1   3  -2   48.65    2.27
  -1   3  -2   47.08    2.29
  -1   3  -2   49.48    1.98
   1   3   2   46.53    1.85
   2   3  -2   39.82    1.91
   2   3  -2   41.61    1.62
   2   3  -2   41.84    1.91
  -2   3   2   40.50    1.99
  -2   3   2   41.78    1.68
   2  -3   2   37.43    1.66
  -2   3  -2   39.11    2.01
   2   3   2   43.06    1.62
   2  -3  -2   39.73    1.67
   3  -3   2   22.25    1.01
   3   3  -2   21.93    0.96
   3   3  -2   22.04    1.06
   3   3  -2   22.48    1.07
  -3   3   2   22.71    0.99
   3  -3   2   21.28    1.16
   3  -3  -2   22.38    1.17
   3   3   2   23.38    0.90
  -3   3  -2   20.62    1.19
   3   3   2   21.37    0.96
   3  -3  -2   22.36    1.00
   4   3  -2   43.87    1.84
   4  -3   2   43.67    2.26
  -4   3   2   47.04    1.93
   4   3  -2   45.75    2.16
   4  -3   2   47.69    1.93
   4  -3  -2   45.03    2.27
   4   3   2   47.94    1.88
   4  -3  -2   45.87    1.92
  -5   3   2    1.00    0.26
   5   3  -2    1.26    0.26
   5  -3   2    1.68    0.31
   5   3  -2    1.39    0.20
   5  -3   2    1.24    0.26
   5   3   2    1.12    0.19
  -5  -3   2    1.36    0.25
  -5   3  -2    1.41    0.26
   5   3   2    0.55    0.23
   5  -3  -2    1.14    0.30
  -6   3   2   23.72    1.11
   6   3  -2   24.42    1.03
   6   3  -2   26.02    1.13
   6  -3   2   26.16    1.12
   6   3  -2   25.04    1.13
   6  -3  -2   19.21    1.07
   6   3   2   18.35    1.09
  -6   3  -2   19.80    1.07
   6   3   2   21.22    1.00
   7   3  -2   42.83    1.82
   7   3  -2   44.88    1.99
  -7   3   2   44.19    1.86
   7   3  -2   43.42    1.90
   7  -3   2   45.33    1.84
   7  -3  -2   38.89    1.98
   7  -3  -2   39.88    1.84
   7   3   2   38.19    1.88
   7   3   2   39.63    1.78
  -7   3  -2   39.30    1.83
   8   3  -2   10.65    0.54
   8   3  -2   11.45    0.57
   8   3  -2   10.97    0.75
   8  -3   2   10.86    0.70
   8   3  -2   12.15    0.67
  -8   3   2   12.80    0.77
   8  -3   2   12.98    0.82
   8   3   2    9.83    0.64
   8   3   2   10.23    0.58
   8  -3  -2   10.05    0.77
  -8   3  -2    9.59    0.69
   8  -3  -2   10.10    0.72
   8   3   2    9.92    0.73
   8  -3  -2    9.57    0.70
   9  -3   2    7.31    0.61
   9   3  -2    7.92    0.59
   9   3  -2    9.24    0.69
   9  -3   2    8.94    0.72
   9   3  -2    8.01    0.40
  -9   3   2    9.32    0.71
   9  -3   2    9.10    0.67
   9   3  -2    8.56    0.54
   9   3   2    8.05    0.68
   9   3   2    7.23    0.58
   9  -3  -2    7.60    0.69
   9  -3  -2    8.24    0.65
  -9   3  -2    7.91    0.64
   9  -3  -2    8.48    0.69
   9   3   2    8.54    0.52
  10  -3   2   36.26    1.85
  10  -3   2   38.96    1.85
  10   3  -2   41.08    1.73
 -10   3   2   35.52    1.79
  10   3  -2   37.84    1.71
  10   3  -2   40.36    1.86
  10   3   2   38.02    1.85
  10  -3  -2   35.15    1.86
  10  -3  -2   35.96    1.83
  10   3   2   38.69    1.70
 -10   3  -2   34.08    1.78
  10   3   2   35.91    1.67
  11   3  -2    0.40    0.37
  11  -3   2    0.27    0.32
  11   3  -2    0.53    0.34
 -11   3   2    0.50    0.33
  11  -3   2    0.80    0.45
 -11   3  -2    0.53    0.36
  11   3   2    0.30    0.29
  11  -3  -2    0.47    0.34
  11   3   2    0.09    0.37
  11   3   2    0.47    0.20
  11  -3  -2    0.55    0.39
  12   3  -2   13.79    1.02
  12  -3   2   13.08    1.06
  12  -3   2   15.37    0.95
 -12   3   2   14.23    1.01
  12   3  -2   12.92    0.92
  12  -3  -2   13.83    0.95
  12   3   2   13.69    1.03
 -12   3  -2   12.65    0.97
  12   3   2   12.94    0.90
  12  -3  -2   13.87    1.09
  13   3  -2   18.24    0.94
  13  -3   2   18.60    1.22
  13  -3   2   17.34    0.92
  13   3  -2   18.90    1.10
  13  -3   2   19.35    1.09
  13   3  -2   17.82    1.21
 -13   3   2   19.01    1.20
  13  -3  -2   15.69    1.18
 -13   3  -2   15.01    1.14
  13   3   2   15.43    0.73
  13   3   2   16.94    1.21
  13   3   2   17.76    0.85
  13   3   2   15.78    1.03
  13  -3  -2   15.42    1.08
  14  -3   2   14.23    0.83
  14   3  -2   14.74    0.69
  14   3  -2   14.62    0.79
  14  -3   2   13.02    1.13
  14   3  -2   13.03    0.93
  14   3  -2   14.93    0.99
  14   3  -2   15.22    1.10
  14  -3   2   11.73    1.03
  14  -3   2   15.51    0.91
  14   3   2   13.13    0.92
  14  -3  -2   13.24    1.15
  14  -3  -2   14.33    0.95
  14  -3  -2   13.67    1.10
  14   3   2   12.72    0.62
  14  -3  -2   12.89    0.80
  14   3   2   13.29    0.62
  14   3   2   13.67    0.92
  14   3   2   13.98    0.59
  14   3   2   13.22    1.17
  15  -3   2    4.36    0.58
  15   3  -2    3.93    0.35
  15   3  -2    4.01    0.65
  15   3  -2    4.22    0.33
  15  -3   2    4.15    0.63
  15  -3   2    4.42    0.81
  15   3  -2    3.97    0.61
  15   3  -2    4.45    0.33
  15  -3   2    4.69    0.44
  15  -3  -2    4.90    0.85
  15  -3  -2    4.60    0.52
  15  -3  -2    4.55    0.82
  15   3   2    5.45    0.58
  15  -3  -2    4.07    0.58
  15   3   2    4.73    0.74
  16  -3   2    4.39    0.67
  16  -3   2    2.82    0.46
  16   3  -2    3.25    0.60
  16  -3   2    3.24    0.64
  16  -3  -2    3.63    0.69
  16  -3  -2    4.09    0.61
  16  -3  -2    3.59    0.56
  16   3   2    3.57    0.56
  17  -3   2    2.10    0.41
  17  -3   2    2.30    0.41
  17  -3   2    2.04    0.48
  17   3   2    2.44    0.50
  17  -3  -2    2.65    0.51
  17  -3  -2    2.05    0.39
  17  -3  -2    2.18    0.39
  18  -3   2    4.69    0.59
  18   3  -2    4.79    0.56
  18  -3   2    5.25    0.52
  18   3   2    4.56    0.56
  18  -3  -2    4.69    0.48
  18  -3  -2    4.77    0.65
  19   3  -2    2.58    0.42
 -19   3  -2    1.92    0.38
  19   3   2    1.74    0.32
   0   4   2    0.22    0.18
   0   4   2    0.06    0.15
   0   4  -2    0.25    0.15
   0   4  -2    0.00    0.14
   0   4  -2    0.01    0.17
   0   4   2    0.15    0.13
   1   4  -2  323.99   15.10
   1   4  -2  327.73   12.36
   1   4  -2  332.19   13.18
   1  -4   2  309.40   12.68
  -1   4   2  327.50   15.13
   1   4  -2  320.74   15.10
  -1   4   2  348.91   15.15
  -1   4  -2  321.07   15.14
  -1   4  -2  334.15   15.16
   1   4   2  322.38   12.35
  -1   4  -2  334.94   13.21
   2   4  -2    8.59    0.45
  -2   4   2    8.77    0.58
   2  -4   2    7.94    0.51
  -2   4   2    8.76    0.50
   2   4  -2    7.82    0.47
   2   4  -2    8.68    0.45
  -2   4  -2    8.94    0.51
  -2   4  -2    7.84    0.62
   2  -4  -2    9.17    0.53
   2   4   2    9.15    0.50
  -2   4  -2    8.40    0.58
  -3   4   2   98.76    3.83
   3  -4   2   95.51    3.84
   3   4  -2   96.13    3.72
  -3   4   2   96.93    4.57
  -3   4  -2   90.74    4.56
   3   4   2   97.54    3.73
   3  -4  -2   93.94    3.84
  -3   4  -2  100.03    3.83
  -3   4  -2   95.93    4.59
   4  -4   2   22.14    1.07
   4   4  -2   22.14    1.01
  -4   4   2   23.83    1.09
   4  -4  -2   22.87    1.08
  -4   4  -2   23.84    1.08
   5   4  -2   11.54    0.67
   5  -4   2   12.08    0.70
  -5   4   2   11.88    0.68
   5  -4  -2   10.43    0.67
   5   4   2   11.76    0.51
   5   4   2   11.34    0.67
  -5   4  -2   11.09    0.66
   6   4  -2   76.90    3.38
   6  -4   2   78.27    3.29
  -6   4   2   81.45    3.31
   6   4   2   83.17    3.28
   6   4   2   79.19    3.39
  -6   4  -2   81.41    3.31
   6  -4  -2   81.12    3.31
   7  -4   2   22.68    1.19
  -7   4   2   23.94    1.22
   7   4  -2   24.36    1.09
   7   4  -2   22.36    1.21
   7   4   2   25.84    1.06
   7  -4  -2   23.87    1.29
   7   4   2   23.34    1.22
  -7   4  -2   25.45    1.20
   7  -4  -2   24.52    1.21
   8   4  -2   23.71    1.21
   8  -4   2   20.59    1.21
   8   4  -2   21.73    1.06
   8  -4   2   22.35    1.16
  -8   4   2   23.61    1.19
   8   4   2   23.09    1.02
   8  -4  -2   21.92    1.23
   8   4   2   23.21    1.21
   8  -4  -2   23.36    1.18
  -8   4  -2   25.09    1.21
   8   4   2   21.93    1.04
   8  -4  -2   22.18    1.22
   9   4  -2   20.64    1.05
   9  -4   2   19.16    1.17
   9   4  -2   21.00    1.18
   9   4  -2   19.25    1.01
   9  -4   2   19.93    1.11
   9  -4   2   20.38    1.23
  -9   4   2   19.74    1.18
   9   4   2   21.28    1.19
   9   4   2   23.10    1.04
  -9   4  -2   23.84    1.18
   9  -4  -2   23.61    1.25
   9   4   2   22.25    0.99
   9  -4  -2   22.47    1.25
   9  -4  -2   21.74    1.15
 -10   4   2    0.65    0.33
  10  -4   2    1.05    0.41
  10   4  -2    0.61    0.30
  10  -4   2    0.94    0.36
  10   4  -2    1.31    0.39
  10   4  -2    0.93    0.23
  10   4   2    0.69    0.37
  10   4   2    1.19    0.23
  10  -4  -2    0.71    0.33
  10  -4  -2    1.06    0.34
 -10   4  -2    1.55    0.38
  11  -4   2    4.68    0.58
  11   4  -2    4.75    0.42
  11   4  -2    5.15    0.66
  11   4  -2    4.89    0.54
 -11   4   2    3.87    0.64
  11  -4   2    4.52    0.74
  11  -4  -2    4.55    0.76
  11  -4  -2    3.77    0.59
 -11   4  -2    5.06    0.61
  11   4   2    5.11    0.65
  11   4   2    4.31    0.49
  12  -4   2   31.71    1.61
  12  -4   2   27.84    1.61
  12   4  -2   29.89    1.63
  12   4  -2   30.14    1.45
 -12   4   2   29.85    1.60
  12   4   2   26.59    1.00
  12  -4  -2   28.78    1.61
  12  -4  -2   27.49    1.62
  12   4   2   29.97    1.64
  12   4   2   28.18    1.39
 -12   4  -2   28.32    1.55
  13   4  -2    1.94    0.52
  13   4  -2    2.90    0.46
  13  -4   2    1.08    0.50
  13  -4   2    1.25    0.40
  13   4  -2    1.20    0.40
  13   4  -2    1.23    0.24
 -13   4   2    0.76    0.45
  13  -4   2    1.29    0.37
  13   4  -2    0.71    0.26
  13  -4  -2    0.46    0.33
  13   4   2    0.71    0.47
 -13   4  -2    1.94    0.51
  13   4   2    1.45    0.40
  13   4   2    1.66    0.37
  13  -4  -2    1.27    0.44
  13  -4  -2    1.05    0.54
  14   4  -2    0.29    0.40
  14   4  -2    0.08    0.50
  14  -4   2    0.74    0.54
  14   4  -2    0.64    0.16
  14  -4   2    1.00    0.37
  14  -4   2    0.61    0.34
  14   4  -2    0.63    0.35
  14  -4   2    0.39    0.52
  14  -4  -2    0.44    0.39
  14  -4  -2    0.53    0.51
  14  -4  -2    1.59    0.37
  14  -4  -2    0.45    0.48
  14   4   2    0.39    0.46
  14   4   2    0.32    0.39
  15  -4   2    3.17    0.55
  15  -4   2    3.48    0.67
  15   4  -2    4.31    0.67
  15  -4   2    2.54    0.48
  15  -4   2    2.79    0.61
  15  -4  -2    3.95    0.67
  15  -4  -2    2.42    0.53
  15  -4  -2    4.36    0.81
  15  -4  -2    3.55    0.56
  15   4   2    3.42    0.53
  16  -4   2    0.19    0.46
  16   4  -2    0.84    0.44
  16  -4   2    0.44    0.48
  16  -4   2    0.40    0.37
  16  -4  -2    0.11    0.50
  16   4   2    0.27    0.41
  16  -4  -2    0.43    0.53
  16  -4  -2    0.62    0.34
  17  -4   2    8.17    0.66
  17   4  -2    7.65    0.74
  17  -4   2    7.13    0.60
  17  -4  -2    6.78    0.55
  17  -4  -2    7.58    0.72
  17   4   2    7.14    0.76
  18   4  -2   11.64    0.72
  18  -4   2   12.66    0.83
  18  -4  -2   12.56    0.88
  18   4   2   12.07    0.88
  19   4  -2    0.65    0.26
  19   4   2    1.46    0.38
  19   4   2    2.38    0.41
 -19   4  -2    1.37    0.35
   0   5  -2   51.85    2.43
   0   5  -2   47.86    2.02
   0  -5   2   47.12    2.04
   0   5  -2   51.01    2.44
   0   5   2   51.61    2.40
   0   5  -2   51.14    2.13
   0   5   2   47.05    2.00
   0   5   2   57.36    2.42
   1  -5   2   74.56    2.99
   1   5  -2   75.79    3.07
   1   5  -2   73.73    3.50
   1   5  -2   75.33    3.50
   1   5  -2   76.14    2.92
  -1   5   2   72.73    2.90
  -1   5   2   79.58    3.56
  -1   5   2   77.27    3.54
   1  -5  -2   73.01    2.98
  -1   5  -2   69.23    2.97
  -1   5  -2   79.93    3.58
  -1   5  -2   72.05    3.10
   1   5   2   71.01    2.91
  -1   5  -2   74.27    3.55
  -2   5   2  113.16    5.37
   2  -5   2  115.88    4.53
  -2   5   2  120.74    5.40
   2   5  -2  113.38    5.27
   2   5  -2  110.56    4.40
   2   5  -2  105.34    4.16
  -2   5   2  112.06    4.50
   2   5  -2  113.11    4.63
   2   5  -2  116.28    5.27
  -2   5  -2  108.22    4.69
   2   5   2  110.58    4.39
  -2   5  -2  118.77    5.41
  -2   5  -2  117.86    5.39
  -2   5  -2  116.40    4.51
   2   5   2  114.62    4.17
   2  -5  -2  115.56    4.53
  -3   5   2   76.80    3.77
   3  -5   2   74.82    3.16
   3   5  -2   78.55    3.07
  -3   5   2   73.53    3.75
  -3   5   2   78.65    3.16
  -3   5  -2   79.95    3.16
  -3   5  -2   73.91    3.76
   3  -5  -2   79.70    3.17
  -3   5  -2   84.50    3.80
   3   5   2   80.63    3.08
   4  -5   2    4.38    0.47
   4   5  -2    4.60    0.38
   4   5  -2    4.36    0.41
  -4   5   2    5.10    0.45
   4   5   2    3.40    0.40
   4  -5  -2    3.09    0.41
   4   5   2    3.22    0.42
  -4   5  -2    3.39    0.39
  -5   5   2  167.49    6.47
   5   5  -2  160.13    6.64
   5   5  -2  161.08    6.28
   5  -5   2  165.64    6.47
   5  -5  -2  168.08    6.48
  -5   5  -2  160.22    6.46
   5   5   2  157.02    6.64
   6   5  -2   38.28    1.73
   6  -5   2   36.20    1.69
  -6   5   2   38.13    1.70
  -6   5  -2   38.94    1.71
   6  -5  -2   37.01    1.70
   6   5   2   37.40    1.73
  -7   5   2   43.21    1.95
   7   5  -2   42.90    1.97
   7   5  -2   42.11    1.78
   7  -5   2   43.16    1.94
  -7   5  -2   43.57    1.93
   7   5   2   44.19    1.98
   7  -5  -2   40.51    2.08
   7   5   2   43.69    1.77
   7  -5  -2   44.29    1.95
  -8   5   2   39.10    1.79
   8  -5   2   39.45    1.77
   8  -5   2   38.85    1.83
   8   5  -2   38.32    1.62
   8   5  -2   38.02    1.80
   8   5   2   38.26    1.81
  -8   5  -2   40.49    1.78
   8   5   2   36.01    1.56
   8   5   2   37.34    1.57
   8  -5  -2   33.34    1.86
   8  -5  -2   37.03    1.82
   8  -5  -2   38.02    1.76
   9  -5   2   18.03    1.17
   9  -5   2   18.71    1.09
  -9   5   2   20.48    1.13
   9   5  -2   20.63    1.15
   9   5  -2   19.77    0.95
   9   5  -2   21.25    1.00
   9   5   2   20.66    0.93
   9  -5  -2   18.96    1.18
  -9   5  -2   20.25    1.16
   9  -5  -2   18.91    1.19
   9   5   2   20.16    0.88
   9  -5  -2   20.22    1.13
   9   5   2   20.73    1.16
  10  -5   2   36.60    1.86
  10   5  -2   36.00    1.83
  10   5  -2   38.73    1.62
 -10   5   2   37.55    1.80
  10   5  -2   34.86    1.58
  10  -5   2   36.21    1.85
  10  -5   2   34.84    1.71
 -10   5  -2   35.30    1.76
  10  -5  -2   34.40    1.87
  10  -5  -2   33.12    1.84
  10  -5  -2   34.13    1.73
  10   5   2   34.33    1.54
  10   5   2   36.69    1.82
  11   5  -2   63.58    2.91
  11  -5   2   62.32    2.98
  11  -5   2   64.44    2.92
  11   5  -2   61.27    2.64
 -11   5   2   63.65    2.86
 -11   5  -2   64.46    2.86
  11   5   2   59.44    2.57
  11   5   2   64.08    2.92
  11  -5  -2   58.81    2.98
  11  -5  -2   64.71    2.94
  12  -5   2    2.50    0.58
  12  -5   2    3.35    0.58
  12   5  -2    2.81    0.50
  12   5  -2    2.82    0.63
  12  -5   2    3.07    0.50
  12   5  -2    3.23    0.28
 -12   5   2    3.21    0.58
  12  -5  -2    3.31    0.62
  12  -5  -2    4.70    0.83
  12  -5  -2    4.18    0.50
  12   5   2    2.62    0.57
 -12   5  -2    2.49    0.54
  13  -5   2    3.12    0.69
  13  -5   2    2.59    0.41
  13   5  -2    2.71    0.48
  13   5  -2    3.04    0.60
  13   5  -2    2.14    0.43
  13  -5   2    3.11    0.60
  13  -5  -2    3.30    0.64
  13  -5  -2    4.16    0.65
  13  -5  -2    3.25    0.51
  13   5   2    3.09    0.54
  13   5   2    4.17    0.73
  14  -5   2    4.65    0.78
  14  -5   2    6.03    0.92
  14  -5   2    4.17    0.59
  14   5  -2    4.16    0.63
  14  -5   2    4.45    0.64
  14   5  -2    4.34    0.73
  14  -5  -2    4.93    0.69
  14  -5  -2    4.68    0.77
  14   5   2    5.46    0.87
  14  -5  -2    5.54    0.57
  14   5   2    4.43    0.64
  14  -5  -2    5.60    0.81
  15  -5   2   15.19    1.23
  15   5  -2   15.22    1.00
  15  -5   2   16.22    0.92
  15  -5   2   15.20    1.17
  15  -5  -2   16.18    1.19
  15  -5  -2   17.17    1.29
  15   5   2   18.99    1.05
  15  -5  -2   16.37    0.88
  16   5  -2    6.89    0.75
  16  -5   2    4.77    0.55
  16  -5   2    6.59    0.85
  16  -5  -2    5.12    0.53
  16  -5  -2    6.97    0.93
  16   5   2    6.22    0.71
  17  -5   2    7.07    0.68
  17   5  -2    6.62    0.72
  17  -5  -2    6.33    0.75
  17   5   2    5.61    0.70
  18  -5   2    0.43    0.37
  18   5  -2    0.13    0.36
  18   5   2    0.35    0.37
  18  -5  -2    0.28    0.39
 -19   5  -2    0.73    0.32
  19   5   2    0.65    0.31
   0  -6  -2    6.46    0.43
   0   6   2    6.25    0.46
   0   6   2    6.84    0.43
   0   6  -2    7.20    0.48
   0   6  -2    6.99    0.50
   0   6  -2    7.04    0.43
   0   6   2    6.68    0.43
   0  -6   2    6.77    0.42
   0   6  -2    7.82    0.47
  -1   6   2   93.16    4.13
  -1   6   2   86.86    3.38
   1   6  -2   90.70    3.41
   1   6  -2   90.14    4.07
  -1   6   2   81.53    3.42
  -1   6   2   87.50    4.11
   1   6  -2   86.96    4.07
   1  -6   2   87.28    3.48
   1   6  -2   88.79    3.57
   1   6  -2   87.44    3.22
   1  -6  -2   87.39    3.48
   1   6   2   84.15    3.39
  -1   6  -2   82.73    4.12
  -1   6  -2   83.61    3.45
   1   6   2   86.26    3.21
  -1   6  -2   89.60    4.15
  -1   6  -2   86.90    3.61
  -1  -6   2   82.32    3.44
   2   6  -2  111.18    4.33
  -2   6   2  108.16    4.41
   2   6  -2  114.00    4.54
  -2   6   2  110.94    5.27
   2   6  -2  111.91    4.10
   2  -6   2  111.04    4.44
  -2   6   2  123.86    5.30
   2   6  -2  111.53    4.57
  -2   6  -2  108.38    5.28
   2   6   2  112.51    4.58
   2   6   2  109.48    4.09
  -2   6  -2  105.77    5.29
   2  -6  -2  110.70    4.44
  -2   6  -2  109.80    4.42
   2   6   2  111.13    4.32
  -3   6   2   85.53    3.40
  -3   6   2   81.38    4.09
   3   6  -2   83.98    3.43
  -3   6   2   81.01    4.06
   3   6  -2   80.80    3.31
   3   6  -2   83.34    3.50
   3  -6   2   81.69    3.41
   3   6  -2   80.54    3.13
   3   6   2   86.44    3.51
   3  -6  -2   86.98    3.42
  -3   6  -2   86.53    3.40
  -3   6  -2   82.77    4.07
   3   6   2   91.17    3.33
  -4   6   2  159.67    6.33
   4   6  -2  158.06    6.45
   4   6  -2  156.84    6.15
   4  -6   2  159.88    6.34
   4   6  -2  154.25    6.51
   4  -6  -2  160.68    6.35
   4   6   2  170.40    6.18
  -4   6  -2  158.25    6.32
   4   6   2  158.27    6.52
   5   6  -2   48.30    1.95
   5   6  -2   45.54    2.05
  -5   6   2   46.67    2.00
   5  -6   2   45.94    2.01
   5   6   2   43.46    2.03
  -5   6  -2   44.80    1.99
   5  -6  -2   46.46    2.02
   6  -6   2  107.61    4.46
   6   6  -2  107.24    4.57
  -6   6   2  109.35    4.46
   6   6   2  109.49    4.58
  -6   6  -2  110.91    4.46
   6  -6  -2  111.51    4.48
   7   6  -2   30.17    1.47
  -7   6   2   28.38    1.44
   7  -6   2   28.63    1.45
   7   6  -2   28.29    1.26
  -7   6  -2   29.64    1.44
   7   6   2   32.57    1.49
   7  -6  -2   31.42    1.49
   8  -6   2    1.73    0.40
   8   6  -2    2.22    0.23
  -8   6   2    2.02    0.39
   8   6  -2    1.70    0.38
   8   6  -2    2.17    0.31
   8  -6  -2    2.08    0.40
   8   6   2    2.05    0.41
  -8   6  -2    2.87    0.52
   9  -6   2   30.20    1.53
   9   6  -2   32.34    1.59
   9  -6   2   29.72    1.61
   9   6  -2   29.30    1.32
   9   6  -2   30.03    1.34
  -9   6   2   30.40    1.56
   9  -6  -2   30.19    1.54
   9  -6  -2   29.48    1.63
  -9   6  -2   30.83    1.54
   9   6   2   32.83    1.60
  10   6  -2    2.77    0.56
  10  -6   2    3.38    0.62
  10   6  -2    2.87    0.39
  10  -6   2    4.18    0.63
 -10   6   2    3.92    0.55
  10  -6   2    3.08    0.54
  10   6  -2    3.37    0.27
  10  -6  -2    2.21    0.47
  10  -6  -2    2.98    0.60
 -10   6  -2    2.98    0.58
  10   6   2    2.28    0.50
  11  -6   2    0.93    0.47
 -11   6   2    1.04    0.45
  11   6  -2    1.81    0.32
  11  -6   2    1.67    0.47
  11   6  -2    2.20    0.55
  11  -6  -2    1.71    0.50
  11   6   2    3.26    0.61
  11  -6  -2    1.82    0.57
  11  -6  -2    1.85    0.45
 -11   6  -2    1.79    0.47
  12   6  -2    9.83    0.92
  12  -6   2   10.79    0.71
 -12   6   2   11.08    0.94
  12  -6   2   10.71    0.93
  12   6  -2   10.64    0.91
  12  -6   2   10.44    1.00
  12   6   2   11.70    1.03
 -12   6  -2   10.35    0.94
  12  -6  -2   10.85    1.06
  12  -6  -2   10.12    0.92
  12  -6  -2   10.74    0.69
  13   6  -2    2.93    0.53
  13   6  -2    3.62    0.70
  13  -6   2    5.39    0.73
  13  -6   2    3.65    0.70
  13  -6   2    3.53    0.55
  13   6   2    3.83    0.54
  13  -6  -2    2.97    0.71
  13   6   2    5.44    0.86
  13  -6  -2    4.29    0.54
  13  -6  -2    5.68    0.71
  14  -6   2   12.39    1.15
  14   6  -2   13.56    1.12
  14  -6   2   12.80    0.79
  14   6  -2   13.96    0.88
  14  -6   2   14.49    1.03
  14  -6   2   14.64    1.20
  14  -6  -2   11.73    1.14
  14  -6  -2   12.35    0.75
  14   6   2   12.42    1.13
  14  -6  -2   12.26    1.03
  14   6   2   12.87    0.85
  14  -6  -2   14.41    1.19
  15   6  -2    0.49    0.38
  15  -6   2    0.63    0.57
  15  -6   2    0.60    0.55
  15  -6   2    0.59    0.32
  15  -6  -2    0.12    0.55
  15  -6  -2    0.47    0.57
  15   6   2    0.26    0.36
  16  -6   2   13.70    1.06
  16   6  -2   13.55    0.91
  16  -6  -2   13.43    1.13
  16   6   2   13.59    0.91
  17   6  -2   -0.17    0.35
  17  -6   2    0.59    0.42
  17   6   2    0.82    0.38
  17  -6  -2    0.14    0.44
  18   6  -2    1.32    0.38
  18  -6   2    1.01    0.40
  18  -6  -2    1.24    0.35
 -18   6  -2    1.79    0.43
  18   6   2    1.38    0.38
  19   6   2    0.59    0.32
   0   7  -2   23.88    1.12
   0   7  -2   26.57    1.13
   0  -7  -2   23.05    1.09
   0  -7   2   24.23    1.10
   0   7   2   24.50    1.22
   0   7   2   23.97    1.09
   0   7  -2   24.92    1.27
   0   7   2   24.95    1.23
   0   7  -2   25.20    1.27
   0   7   2   24.46    1.02
  -1   7   2   23.94    1.25
  -1   7   2   24.21    1.09
   1   7  -2   24.61    1.20
   1   7  -2   23.50    1.15
   1   7  -2   23.42    1.08
   1   7  -2   24.03    1.10
   1   7  -2   24.85    1.20
  -1   7   2   24.81    1.28
   1   7  -2   23.56    1.01
   1  -7   2   24.70    1.12
   1   7   2   23.97    1.16
  -1   7  -2   23.92    1.06
   1   7   2   24.93    1.10
  -1   7  -2   23.97    1.29
   1   7   2   23.68    1.01
   1  -7  -2   25.74    1.12
  -1   7  -2   22.48    1.12
  -1  -7   2   22.06    1.06
  -1   7  -2   25.97    1.31
  -1   7  -2   24.44    1.11
  -2   7   2    1.24    0.24
  -2   7   2    1.37    0.24
   2   7  -2    1.01    0.26
   2   7  -2    1.00    0.29
   2   7  -2    0.99    0.18
   2   7  -2    1.18    0.22
   2  -7   2    1.08    0.26
  -2   7   2    0.41    0.27
  -2   7   2    1.21    0.27
  -2   7  -2    1.48    0.27
   2   7   2    1.38    0.27
  -2   7  -2    1.39    0.30
   2   7   2    1.14    0.30
   2   7   2    1.29    0.22
   2  -7  -2    1.31    0.29
   3  -7   2    4.41    0.44
  -3   7   2    3.85    0.52
   3   7  -2    4.63    0.30
   3   7  -2    5.27    0.48
   3   7  -2    3.82    0.44
  -3   7   2    4.76    0.43
   3   7  -2    4.51    0.36
   3   7   2    4.94    0.47
  -3   7  -2    4.83    0.45
  -3   7  -2    3.67    0.52
   3   7   2    4.37    0.46
   3  -7  -2    4.82    0.50
   3   7   2    5.01    0.37
   4   7  -2   19.86    1.00
   4   7  -2   20.51    1.07
   4  -7   2   20.67    1.08
  -4   7   2   20.10    1.04
   4   7  -2   21.02    0.91
   4   7   2   20.38    1.05
   4  -7  -2   22.36    1.10
   4   7   2   21.43    1.01
  -4   7  -2   20.91    1.03
   5   7  -2   16.22    0.93
   5   7  -2   18.60    0.81
  -5   7   2   17.73    0.99
   5  -7   2   19.20    1.01
   5   7  -2   17.61    1.00
   5   7   2   18.97    1.02
   5   7   2   20.48    0.99
  -5   7  -2   19.87    0.99
   5  -7  -2   20.22    1.05
   6   7  -2    3.86    0.51
   6   7  -2    3.81    0.28
  -6   7   2    4.10    0.52
   6  -7   2    4.15    0.54
  -6   7   2    3.74    0.45
   6   7  -2    4.11    0.24
   6   7  -2    4.49    0.49
   6   7   2    3.37    0.48
  -6   7  -2    2.93    0.49
   6  -7  -2    2.96    0.53
   7   7  -2    0.34    0.09
  -7   7   2    0.02    0.30
   7   7  -2    0.34    0.15
   7  -7   2    0.36    0.28
   7   7  -2    0.42    0.30
   7  -7  -2    0.23    0.33
  -7   7  -2    0.50    0.29
   7   7   2    0.26    0.29
   8   7  -2   24.35    1.35
   8  -7   2   27.01    1.37
  -8   7   2   23.93    1.34
   8   7   2   26.15    1.37
   8  -7  -2   26.26    1.37
  -8   7  -2   25.34    1.33
   9  -7   2    9.17    0.77
   9   7  -2    9.34    0.79
  -9   7   2    8.40    0.73
   9  -7  -2    9.09    0.73
  -9   7  -2    9.58    0.79
   9   7   2    9.38    0.79
  10  -7   2   23.49    1.46
  10  -7   2   24.71    1.36
  10   7  -2   25.40    1.46
 -10   7   2   24.80    1.40
  10  -7  -2   24.68    1.38
 -10   7  -2   24.89    1.40
  10   7   2   24.78    1.42
  11   7  -2   11.52    0.99
  11   7  -2   13.27    0.99
  11  -7   2   11.58    0.98
 -11   7   2   11.89    0.96
  11  -7  -2   10.89    0.92
  11   7   2   13.42    1.06
 -11   7  -2   11.32    0.96
  11  -7  -2   12.45    0.97
  12   7  -2   12.81    0.74
  12  -7   2   12.54    1.04
  12  -7   2   13.59    1.16
  12   7  -2   13.85    1.07
  12   7  -2   12.55    1.07
  12  -7   2   13.36    0.76
  12   7   2   14.62    1.09
  12   7   2   13.60    0.73
  12  -7  -2   13.50    1.08
  13   7  -2   17.26    0.92
  13  -7   2   15.32    1.16
  13  -7   2   14.83    0.83
  13   7  -2   14.40    1.10
  13  -7   2   18.35    1.29
  13   7  -2   16.28    1.18
  13   7   2   16.94    0.89
  13   7   2   19.43    1.32
  13  -7  -2   17.04    1.20
  14  -7   2   11.73    1.20
  14  -7   2   13.70    1.04
  14   7  -2   12.10    0.83
  14  -7   2   13.13    1.17
  14  -7  -2   13.45    1.06
  14   7   2   12.42    0.84
  15   7  -2    4.84    0.64
  15  -7   2    4.74    0.76
  15  -7   2    4.69    0.87
  15  -7  -2    3.06    0.74
  15  -7  -2    3.63    0.71
  15   7   2    5.00    0.63
  16  -7   2    1.91    0.55
  16   7  -2    2.29    0.44
  16   7   2    2.71    0.46
  16  -7  -2    2.44    0.63
  17   7  -2    4.07    0.66
  17  -7   2    5.04    0.78
  17   7   2    5.32    0.67
 -17   7  -2    4.38    0.72
  17  -7  -2    3.50    0.62
 -18   7   2   12.55    0.84
  18   7  -2   11.79    0.80
  18   7   2   12.18    0.79
  18  -7  -2   12.31    0.77
 -18   7  -2   12.04    0.84
   0   8   2   97.96    3.80
   0   8   2   99.20    4.50
   0   8   2   94.26    3.58
   0   8  -2   95.71    4.00
   0   8  -2   91.68    3.59
   0   8  -2   97.01    4.55
   0   8  -2   96.35    4.55
   0  -8   2   92.24    3.86
   0   8  -2  101.28    3.82
   0   8   2   95.90    4.50
   1   8  -2    0.19    0.13
   1   8  -2    0.42    0.27
  -1   8   2    0.26    0.22
   1   8  -2    0.17    0.14
   1   8  -2    0.40    0.20
   1  -8   2    0.04    0.23
  -1   8   2    0.13    0.22
   1   8  -2    0.40    0.17
  -1   8   2    0.03    0.19
   1   8   2    0.34    0.30
   1   8   2    0.41    0.27
   1  -8  -2    0.37    0.24
  -1   8  -2    0.21    0.23
  -1   8  -2    0.69    0.24
   1   8   2    0.05    0.18
  -1   8  -2    0.22    0.23
  -2   8   2   30.76    1.63
   2   8  -2   30.66    1.49
   2   8  -2   31.98    1.41
  -2   8   2   30.90    1.38
  -2   8   2   35.08    1.68
   2  -8   2   30.61    1.43
   2   8  -2   31.13    1.37
   2   8  -2   30.85    1.30
   2   8   2   30.98    1.39
  -2   8  -2   32.14    1.69
   2  -8  -2   30.36    1.43
   2   8   2   30.36    1.49
   2   8   2   31.95    1.30
  -2   8  -2   30.45    1.37
   3   8  -2   49.92    1.96
   3  -8   2   49.91    2.16
  -3   8   2   47.93    2.10
  -3   8   2   45.69    2.52
   3   8  -2   51.72    2.11
  -3   8   2   45.84    2.08
   3   8  -2   49.64    2.20
  -3   8   2   51.30    2.07
   3   8  -2   51.62    2.09
   3   8   2   51.38    1.97
  -3   8  -2   49.27    2.12
   3  -8  -2   52.95    2.18
   3   8   2   48.06    2.21
   3   8   2   52.38    2.11
   4   8  -2    3.57    0.47
   4   8  -2    3.74    0.42
  -4   8   2    3.55    0.45
   4  -8   2    4.58    0.48
   4   8  -2    3.97    0.26
  -4   8   2    4.25    0.46
   4   8   2    3.69    0.48
   4  -8  -2    3.61    0.51
   4   8   2    4.38    0.45
  -4   8  -2    3.33    0.41
  -4   8  -2    3.55    0.46
   5   8  -2   27.60    1.19
   5   8  -2   27.36    1.41
   5  -8   2   28.09    1.41
   5   8  -2   24.77    1.15
  -5   8   2   26.17    1.36
   5   8  -2   28.10    1.35
  -5   8   2   25.88    1.32
  -5   8  -2   30.53    1.38
   5  -8  -2   31.41    1.43
  -5   8  -2   32.80    1.41
   5   8   2   31.75    1.38
   5   8   2   31.52    1.45
  -6   8   2   24.15    1.27
   6   8  -2   24.00    1.23
   6  -8   2   25.65    1.32
   6   8  -2   24.44    1.29
  -6   8   2   21.62    1.20
  -6   8  -2   24.07    1.22
   6  -8  -2   28.26    1.33
   6   8   2   25.86    1.30
  -6   8  -2   26.04    1.28
   7  -8   2   16.38    0.99
  -7   8   2   16.43    0.97
  -7   8   2   17.23    0.98
   7   8  -2   15.02    0.97
   7  -8  -2   15.92    1.03
  -7   8  -2   16.56    0.99
   7   8   2   15.88    0.99
  -8   8   2    1.30    0.36
   8  -8   2    1.11    0.36
   8   8  -2    0.67    0.37
   8   8   2    1.05    0.38
  -8   8  -2    1.36    0.36
   8  -8  -2    1.27    0.43
  -9   8   2    0.46    0.33
   9   8  -2   -0.07    0.34
   9  -8   2    0.94    0.39
  -9   8  -2    0.57    0.36
   9  -8  -2    0.73    0.39
   9   8   2    0.47    0.38
  10   8  -2    7.49    0.90
 -10   8   2    6.94    0.76
  10  -8   2    7.97    0.76
  10   8  -2    8.32    0.81
 -10   8  -2    8.32    0.78
  10   8   2    7.84    0.89
  10   8   2    8.22    0.88
  10  -8  -2    6.84    0.70
  11   8  -2    3.82    0.79
  11  -8   2    2.90    0.55
 -11   8   2    3.45    0.64
  11  -8   2    2.43    0.58
  11   8  -2    2.79    0.60
  11   8  -2    3.21    0.66
  11   8   2    3.47    0.69
 -11   8  -2    3.10    0.57
  11   8   2    2.94    0.60
  11  -8  -2    3.13    0.57
  12  -8   2    4.99    0.76
  12   8  -2    5.34    0.88
  12   8  -2    5.51    0.85
  12   8  -2    4.97    0.49
  12  -8  -2    5.13    0.72
  12   8   2    4.39    0.69
  12   8   2    4.28    0.76
  12   8   2    4.96    0.45
  13   8  -2    8.81    0.99
  13   8  -2    9.93    0.98
  13  -8   2   10.20    0.95
  13   8  -2    7.48    0.65
  13   8   2    9.28    1.02
  13   8   2    8.75    0.63
  13  -8  -2    9.98    0.97
  14   8  -2    5.29    0.61
  14   8  -2    6.29    0.88
  14   8   2    5.42    0.59
  15  -8   2    2.27    0.64
  15   8  -2    0.89    0.37
  15   8   2    0.30    0.34
  15  -8  -2    0.69    0.58
  16  -8   2    1.99    0.58
  16   8  -2    2.06    0.41
  16   8   2    1.88    0.40
  16  -8  -2    0.68    0.54
 -16   8  -2    1.70    0.46
  17   8  -2    7.41    0.67
  17  -8   2    7.28    0.76
  17   8   2    7.49    0.64
 -17   8  -2    6.95    0.68
  17  -8  -2    7.12    0.80
  18  -8   2    7.30    0.61
  18   8  -2    7.49    0.60
  18   8   2    7.37    0.59
 -18   8  -2    7.15    0.60
  18  -8  -2    7.67    0.62
   0   9  -2   34.36    1.76
   0   9   2   35.68    1.46
   0   9  -2   36.16    1.77
   0   9   2   35.77    1.50
   0  -9   2   34.19    1.56
   0   9   2   37.33    1.58
   0   9  -2   34.33    1.46
   0   9  -2   38.07    1.58
   0   9   2   35.24    1.71
   0   9   2   35.69    1.70
   0   9  -2   33.00    1.50
   1   9  -2    5.26    0.32
   1   9  -2    4.56    0.34
   1  -9   2    3.88    0.45
   1   9  -2    4.90    0.39
   1   9  -2    4.64    0.40
  -1   9   2    4.72    0.45
   1   9  -2    4.69    0.46
  -1   9   2    5.19    0.45
   1   9  -2    5.08    0.32
  -1   9   2    4.80    0.42
  -1   9   2    4.87    0.39
  -1   9  -2    4.70    0.48
  -1   9  -2    4.02    0.45
  -1   9  -2    5.70    0.48
   1  -9  -2    4.96    0.47
  -1   9  -2    4.80    0.40
   1   9   2    4.52    0.34
   1   9   2    5.32    0.46
   1   9   2    4.02    0.39
  -2   9   2   15.21    0.92
  -2   9   2   14.17    0.75
   2   9  -2   14.60    0.71
  -2   9   2   12.45    0.77
   2   9  -2   14.10    0.72
   2   9  -2   13.47    0.66
   2   9  -2   15.01    0.87
   2  -9   2   12.83    0.81
  -2   9   2   14.14    0.87
   2   9  -2   14.34    0.80
  -2   9  -2   14.34    0.80
  -2   9  -2   14.04    0.74
   2  -9  -2   13.61    0.83
   2   9   2   15.04    0.73
   2   9   2   14.14    0.86
   2   9   2   13.50    0.78
  -2   9  -2   15.76    0.94
   3   9  -2   32.29    1.33
   3  -9   2   31.42    1.48
  -3   9   2   29.97    1.40
   3   9  -2   29.43    1.27
  -3   9   2   26.78    1.67
  -3   9   2   32.80    1.41
   3   9  -2   32.90    1.53
   3   9  -2   32.53    1.44
   3   9  -2   31.29    1.34
   3   9   2   31.41    1.52
  -3   9  -2   29.95    1.40
   3  -9  -2   31.90    1.50
   3   9   2   31.04    1.43
  -3   9  -2   29.76    1.40
   3   9   2   30.63    1.32
   4   9  -2   49.27    2.21
   4   9  -2   46.68    1.93
  -4   9   2   49.93    2.10
  -4   9   2   47.07    2.10
   4  -9   2   49.30    2.18
   4   9  -2   48.61    2.10
  -4   9  -2   47.24    2.11
  -4   9  -2   50.49    2.11
   4   9   2   51.25    2.11
   4  -9  -2   47.21    2.16
   4   9   2   46.90    2.20
   5   9  -2   12.67    0.78
   5  -9   2   13.00    0.88
  -5   9   2   12.55    0.80
   5   9  -2   11.76    0.83
  -5   9   2   12.34    0.79
   5  -9  -2   14.38    0.90
   5   9   2   14.31    0.86
  -5   9  -2   12.09    0.77
  -5   9  -2   13.71    0.83
   5   9   2   13.68    0.84
   6  -9   2   39.23    1.86
   6   9  -2   37.04    1.84
   6   9  -2   38.89    1.76
  -6   9   2   36.43    1.77
  -6   9   2   35.87    1.74
  -6   9  -2   36.77    1.75
  -6   9  -2   38.67    1.80
   6  -9  -2   40.39    1.87
   6   9   2   40.61    1.86
  -7   9   2   33.51    1.64
   7   9  -2   32.37    1.67
   7  -9   2   34.68    1.69
  -7   9   2   30.77    1.58
   7   9   2   34.26    1.70
  -7   9  -2   34.09    1.64
   7  -9  -2   32.11    1.68
   8   9  -2   21.73    1.25
  -8   9   2   20.25    1.17
   8  -9   2   20.42    1.21
   8  -9  -2   19.96    1.21
  -8   9  -2   20.45    1.20
   8   9   2   21.53    1.24
   9   9  -2    5.88    0.89
   9   9  -2    5.97    0.79
  -9   9   2    4.68    0.66
   9  -9   2    5.63    0.64
   9   9   2    5.55    0.70
   9  -9  -2    6.27    0.66
   9   9   2    7.09    0.89
  -9   9  -2    6.02    0.69
  10   9  -2   11.00    0.95
  10  -9   2    9.88    0.86
  10   9  -2    9.89    1.06
  10   9  -2   11.14    0.93
 -10   9   2    9.49    0.87
  10   9   2   11.80    0.95
  10  -9  -2   10.00    0.88
 -10   9  -2    9.85    0.88
  10   9   2   12.64    0.98
  10   9   2    9.73    1.06
  11  -9   2    7.37    0.80
  11   9  -2    8.22    0.99
  11   9  -2    7.13    0.99
  11   9  -2    9.15    0.53
  11   9  -2    8.94    0.88
  11   9   2    9.39    0.49
  11   9   2    9.46    0.98
  11   9   2    8.60    1.11
  11   9   2   10.10    1.00
  11  -9  -2    7.70    0.83
  12   9  -2   -0.04    0.23
  12   9  -2   -0.07    0.52
  12   9  -2   -0.39    0.40
  12   9  -2   -0.17    0.54
  12   9   2    0.39    0.56
  12   9   2    0.64    0.46
  12   9   2   -0.08    0.21
  13   9  -2   15.85    0.84
  13   9  -2   15.80    1.20
  13  -9   2   12.30    1.12
  13   9   2   15.48    0.76
  13   9   2   14.47    1.08
  13  -9  -2   13.74    1.16
  13   9   2   15.40    0.80
  14   9  -2    2.82    0.66
  14   9  -2    1.62    0.37
  14   9   2    2.01    0.37
  14   9   2    1.96    0.31
  15   9  -2    0.88    0.35
  15   9  -2    0.74    0.53
  15  -9   2    0.97    0.60
  15   9   2    0.86    0.34
 -15   9  -2    0.86    0.43
  15   9   2    0.97    0.25
  16   9  -2    0.79    0.35
  16  -9   2    1.55    0.53
 -16   9  -2    1.00    0.41
  16   9   2    1.17    0.23
  16  -9  -2    0.78    0.55
  16   9   2    0.94    0.34
  16   9   2    0.67    0.19
  17   9  -2    2.29    0.32
  17   9  -2    2.41    0.39
  17   9  -2    2.40    0.30
 -17   9   2    2.52    0.41
  17  -9   2    2.89    0.50
  17   9   2    2.21    0.26
  17   9   2    2.68    0.30
  17   9   2    1.94    0.37
  17  -9  -2    2.53    0.53
 -17   9  -2    1.70    0.39
  18  -9   2    2.12    0.33
  18   9  -2    2.02    0.32
  18  -9  -2    2.11    0.36
  18   9   2    2.34    0.41
   0  10   2    3.42    0.32
   0  10   2    3.34    0.36
   0  10   2    4.22    0.49
   0  10  -2    3.26    0.34
   0  10  -2    3.07    0.36
   0  10  -2    3.47    0.34
   0  10  -2    3.57    0.44
   0  10  -2    3.30    0.34
  -1  10   2   15.95    0.81
   1  10  -2   15.36    0.88
  -1  10   2   14.39    0.88
   1  10  -2   15.92    0.80
  -1  10   2   15.29    0.90
  -1  10   2   15.10    0.85
  -1  10   2   14.87    0.79
   1 -10   2   15.07    0.88
   1  10  -2   14.34    0.76
  -1  10  -2   16.92    0.95
   1  10   2   16.82    0.91
   1  10   2   16.04    0.74
   1  10   2   16.22    0.81
  -1  10  -2   17.42    0.82
  -1  10  -2   18.06    0.93
  -1  10  -2   18.77    0.98
  -2  10   2    6.51    0.57
  -2  10   2    6.94    0.46
   2  10  -2    6.75    0.40
  -2  10   2    6.65    0.54
   2 -10   2    7.07    0.60
  -2  10   2    7.12    0.56
   2  10  -2    6.85    0.59
   2  10  -2    6.36    0.47
  -2  10  -2    6.80    0.59
   2 -10  -2    5.61    0.57
   2  10   2    5.36    0.35
   2  10   2    6.36    0.53
   2  10   2    6.02    0.60
  -2  10  -2    5.63    0.57
  -2  10  -2    5.40    0.46
   2  10   2    5.71    0.46
   3  10  -2   75.49    3.08
  -3  10   2   70.46    3.03
   3  10  -2   77.59    2.90
   3  10  -2   78.46    3.26
  -3  10   2   73.30    3.07
   3  10  -2   74.15    2.94
  -3  10   2   70.65    3.68
   3 -10   2   73.19    3.17
   3  10   2   73.08    3.25
   3 -10  -2   74.47    3.18
  -3  10  -2   71.37    3.07
  -3  10  -2   77.04    3.09
   3  10   2   76.13    2.90
   3  10   2   76.97    3.08
   4 -10   2  151.95    6.11
  -4  10   2  151.54    5.89
  -4  10   2  154.09    6.00
   4  10  -2  149.03    5.93
   4  10  -2  160.07    6.28
   4  10  -2  145.34    5.82
   4 -10  -2  146.32    6.10
   4  10   2  151.99    5.94
   4  10   2  145.17    6.26
  -4  10  -2  147.49    5.99
   5  10  -2   41.59    1.90
   5  10  -2   44.48    2.03
   5 -10   2   44.24    2.02
  -5  10   2   42.24    1.87
  -5  10   2   43.58    1.91
   5 -10  -2   42.89    2.00
  -5  10  -2   39.21    1.90
   5  10   2   42.56    2.02
  -5  10  -2   40.20    1.90
  -6  10   2   21.03    1.15
  -6  10   2   20.77    1.14
   6  10  -2   20.24    1.12
   6  10  -2   20.12    1.20
   6 -10   2   21.05    1.23
   6  10   2   20.63    1.20
   6 -10  -2   21.27    1.24
  -6  10  -2   20.87    1.15
  -6  10  -2   21.45    1.14
   7 -10   2   22.44    1.28
  -7  10   2   20.93    1.24
   7  10  -2   22.42    1.29
  -7  10   2   21.43    1.20
   7  10   2   22.38    1.30
  -7  10  -2   23.36    1.26
  -7  10  -2   22.63    1.21
   7 -10  -2   23.33    1.33
   8  10  -2    1.04    0.58
   8  10  -2    1.26    0.50
   8 -10   2    0.68    0.43
  -8  10   2    2.03    0.46
   8  10   2    0.26    0.39
   8 -10  -2    0.81    0.38
   8  10   2    1.30    0.58
  -8  10  -2    0.45    0.39
   9  10  -2   10.71    0.93
   9 -10   2    9.96    0.89
  -9  10   2   10.60    0.87
   9  10  -2   11.42    0.96
   9  10  -2   10.72    1.20
   9  10  -2   10.64    0.52
   9  10   2   10.68    0.95
   9  10   2   10.87    1.11
   9  10   2   10.40    0.92
   9 -10  -2   11.13    0.92
  -9  10  -2   11.03    0.86
  10  10  -2   14.37    1.23
  10 -10   2   14.34    1.00
  10  10  -2   13.59    1.15
  10  10  -2   14.15    0.63
  10  10  -2   12.52    1.11
 -10  10   2   14.01    1.01
 -10  10  -2   14.14    1.02
  10  10   2   14.73    1.15
  10 -10  -2   14.38    1.05
  10 -10  -2   12.01    0.92
  10  10   2   13.23    1.06
  10  10   2   12.43    1.29
  11  10  -2    5.92    1.02
  11  10  -2    4.49    0.80
  11  10  -2    6.06    0.42
  11  10  -2    4.27    0.83
  11  10  -2    4.98    0.38
  11 -10  -2    3.65    0.60
  11  10   2    4.51    0.34
  11  10   2    6.68    1.06
  11  10   2    4.31    0.72
  11  10   2    3.72    0.71
  12  10  -2   29.34    1.24
  12  10  -2   28.83    1.68
  12  10  -2   28.81    1.15
  12  10  -2   25.58    1.84
  12  10  -2   29.43    1.62
 -12  10  -2   30.07    1.47
  12  10   2   30.00    1.85
  12  10   2   29.97    1.62
  12  10   2   28.68    1.20
  12  10   2   32.81    1.79
  13  10  -2    9.71    1.05
  13  10  -2    9.89    0.59
  13  10  -2   10.62    0.68
 -13  10  -2    9.24    0.78
  13  10   2    9.47    1.03
  13  10   2   10.93    0.59
  13  10   2   10.59    0.64
  14  10  -2    7.95    0.52
  14  10  -2    7.05    0.61
  14  10  -2    6.75    0.92
  14  10   2    7.11    0.48
 -14  10  -2    6.98    0.72
  14  10   2    6.94    0.57
  14  10   2    7.26    0.91
  14  10   2    7.61    0.44
  15  10  -2    5.83    0.58
  15  10  -2    4.80    0.41
  15  10  -2    4.72    0.44
  15  10  -2    4.73    0.84
  15  10   2    5.33    0.36
 -15  10  -2    5.00    0.64
  15  10   2    5.58    0.54
  15  10   2    5.00    0.40
  16  10  -2    0.89    0.21
  16 -10   2    1.40    0.54
  16  10  -2    0.50    0.32
  16  10  -2    0.85    0.23
  16  10   2    0.60    0.19
  16 -10  -2    0.93    0.56
  16  10   2    0.63    0.31
 -16  10  -2    0.31    0.41
  16  10   2    0.65    0.17
  17 -10   2    0.73    0.39
  17  10  -2    0.59    0.28
  17 -10  -2    0.47    0.41
  17  10   2    0.38    0.27
   0  11   2    3.81    0.51
   0  11   2    3.77    0.34
   0  11  -2    3.34    0.30
   0  11  -2    3.31    0.31
   0  11   2    3.89    0.41
   0  11  -2    3.50    0.39
   0  11  -2    3.34    0.37
   0  11  -2    2.87    0.45
   1  11  -2   44.17    1.81
  -1  11   2   41.86    2.09
  -1  11   2   42.16    1.83
   1  11  -2   45.98    1.95
  -1  11   2   44.20    1.90
  -1  11   2   43.48    1.78
  -1  11   2   40.86    2.09
   1  11  -2   45.35    1.80
  -1  11  -2   41.60    2.15
   1  11   2   41.25    1.77
   1  11   2   43.40    1.92
  -1  11  -2   41.94    1.78
  -1  11  -2   43.65    1.85
  -1  11  -2   45.35    1.93
   1  11   2   42.19    1.78
  -1  11  -2   40.47    2.14
  -2  11   2   14.74    0.99
  -2  11   2   18.38    0.97
  -2  11   2   17.08    0.99
  -2  11   2   17.49    0.88
   2  11  -2   16.90    0.79
   2  11  -2   17.89    0.88
   2  11  -2   18.13    0.97
   2 -11   2   17.38    0.99
  -2  11  -2   16.06    1.04
  -2  11  -2   18.47    0.97
   2 -11  -2   16.67    1.00
   2  11   2   17.68    0.87
  -2  11  -2   16.55    0.89
   2  11   2   15.61    0.75
   2  11   2   15.85    0.93
   3  11  -2   23.50    1.16
  -3  11   2   20.93    1.05
   3  11  -2   21.46    0.92
   3  11  -2   22.18    1.21
   3 -11   2   21.89    1.19
  -3  11   2   19.02    1.24
   3  11  -2   22.81    1.06
  -3  11   2   21.59    1.11
  -3  11  -2   21.47    1.11
   3 -11  -2   19.44    1.17
   3  11   2   20.74    1.04
   3  11   2   18.16    1.08
   3  11   2   20.36    1.23
  -3  11  -2   19.47    1.05
   4  11  -2   62.03    2.76
  -4  11   2   62.39    2.60
   4 -11   2   62.16    2.72
  -4  11   2   60.68    2.57
   4  11   2   57.34    2.74
   4 -11  -2   61.47    2.71
   4  11   2   58.07    2.61
  -4  11  -2   61.50    2.60
  -4  11  -2   58.47    2.59
   5 -11   2    7.14    0.72
   5  11  -2    6.85    0.61
   5  11  -2    8.03    0.73
  -5  11   2    7.42    0.60
   5  11   2    7.20    0.67
   5 -11  -2    6.10    0.71
  -5  11  -2    7.43    0.61
   5  11   2    6.12    0.69
   6  11  -2   67.50    3.02
   6  11  -2   65.63    2.86
  -6  11   2   62.73    2.85
   6 -11   2   68.18    2.99
   6 -11  -2   69.37    3.00
  -6  11  -2   64.12    2.85
   6  11   2   64.75    3.01
   7 -11   2    5.18    0.72
  -7  11   2    6.66    0.66
   7  11  -2    5.77    0.71
   7  11  -2    8.86    0.94
   7  11   2    6.64    0.73
  -7  11  -2    4.62    0.60
   7  11   2    5.86    0.27
   7  11   2    6.62    0.89
   7 -11  -2    5.33    0.73
  -7  11  -2    5.91    0.65
   8  11  -2    0.71    0.44
   8  11  -2    1.32    0.20
   8  11  -2    1.49    0.49
  -8  11   2    1.50    0.42
   8  11  -2    1.58    0.64
   8 -11   2    1.20    0.47
   8 -11  -2    1.87    0.49
   8  11   2    1.54    0.65
   8  11   2    0.57    0.49
   8  11   2    1.61    0.16
   8  11   2    1.56    0.48
  -8  11  -2    0.83    0.41
   9  11  -2   14.67    1.28
   9  11  -2   13.14    1.13
   9 -11   2   14.40    0.99
   9  11  -2   14.56    0.64
   9  11  -2   13.95    1.08
   9 -11   2   14.31    1.07
   9  11   2   16.00    1.32
  -9  11  -2   13.85    1.03
   9  11   2   14.35    0.56
   9  11   2   13.58    1.09
   9 -11  -2   13.70    0.99
   9  11   2   15.40    1.10
  10  11  -2    0.85    0.20
  10  11  -2    0.56    0.18
  10  11  -2    0.40    0.45
  10  11  -2    1.07    0.52
  10  11  -2    0.71    0.61
  10 -11   2    0.68    0.44
  10  11   2   -0.07    0.50
  10  11   2    0.91    0.48
  10 -11  -2    0.89    0.39
  10  11   2    0.69    0.63
  10  11   2    0.82    0.14
  11 -11   2   55.57    2.64
  11  11  -2   65.41    3.19
  11  11  -2   59.14    2.16
  11  11  -2   56.63    2.92
  11  11  -2   59.09    2.71
  11  11  -2   61.65    2.28
  11  11   2   62.79    2.10
  11  11   2   62.34    2.73
  11 -11  -2   56.14    2.65
  11  11   2   64.82    3.22
  11  11   2   63.52    2.23
  11  11   2   61.24    2.93
  12  11  -2   24.52    1.04
  12  11  -2   22.67    1.42
  12  11  -2   23.53    1.63
  12  11  -2   22.29    0.95
  12  11   2   23.25    0.93
  12  11   2   22.44    1.61
  12  11   2   22.91    1.49
  12  11   2   22.69    0.98
  12  11   2   24.31    0.89
  13  11  -2    0.28    0.20
  13  11  -2    0.55    0.27
  13  11  -2    0.65    0.62
  13  11  -2    0.59    0.66
  13  11   2    0.88    0.20
  13  11   2    1.02    0.26
  13  11   2    0.05    0.50
  13  11   2    0.58    0.16
  14  11  -2    3.85    0.35
  14  11  -2    2.97    0.47
  14  11  -2    3.27    0.40
  14  11  -2    5.40    0.83
  14  11   2    3.31    0.43
  14  11   2    3.56    0.32
  14  11   2    3.85    0.29
  14  11   2    2.23    0.62
  15  11  -2    8.54    0.46
  15  11  -2    7.94    0.92
  15  11  -2    8.02    0.61
  15  11  -2    8.09    0.49
  15  11   2    8.74    0.38
  15  11   2    8.40    0.40
  15  11   2    9.27    0.60
  16  11  -2   10.06    0.46
  16  11  -2   10.07    0.46
  16 -11   2    9.81    0.91
  16  11  -2   10.18    0.65
  16 -11  -2    9.92    0.93
  16  11   2   10.21    0.62
  17  11  -2   15.20    0.78
  17 -11   2   16.21    0.95
  17 -11  -2   16.96    0.96
  17  11   2   16.90    0.75
   0  12  -2   14.85    0.75
   0  12  -2   13.93    0.78
   0  12  -2   13.24    0.85
   0  12   2   13.04    0.72
   0  12   2   13.88    0.78
   0  12   2   11.97    0.82
  -1  12   2   11.24    0.68
   1  12  -2   11.70    0.82
  -1  12   2    9.73    0.74
  -1  12   2   12.17    0.71
   1  12  -2   11.49    0.71
  -1  12  -2   11.44    0.69
  -1  12  -2   12.29    0.82
   1  12   2   13.22    0.76
   1  12   2   12.48    0.62
  -1  12  -2   11.29    0.72
  -1  12  -2   12.05    0.72
  -1  12  -2   11.11    0.70
   1  12   2   11.03    0.80
   2  12  -2    7.11    0.65
   2  12  -2    6.37    0.53
  -2  12   2    6.02    0.51
   2 -12   2    5.32    0.67
  -2  12   2    6.64    0.52
  -2  12   2    7.58    0.59
   2  12  -2    6.64    0.44
  -2  12   2    6.84    0.53
  -2  12   2    6.53    0.62
   2  12   2    6.26    0.53
  -2  12  -2    6.20    0.53
  -2  12  -2    6.36    0.53
  -2  12  -2    6.02    0.58
   2  12   2    5.99    0.57
  -2  12  -2    6.49    0.60
   2  12   2    6.52    0.39
  -3  12   2   11.82    0.79
  -3  12   2    9.52    0.78
   3  12  -2   10.94    0.81
   3  12  -2    9.64    0.55
  -3  12   2   10.26    0.68
   3  12  -2   11.77    0.72
   3 -12   2   11.24    0.86
   3 -12  -2   11.11    0.85
   3  12   2   11.88    0.78
  -3  12  -2   12.24    0.76
  -3  12  -2   12.47    0.82
   4  12  -2   16.36    1.02
   4 -12   2   15.35    1.07
   4  12  -2   17.59    1.12
  -4  12   2   16.83    0.98
   4  12   2   16.60    1.03
  -4  12  -2   16.57    1.02
  -4  12  -2   18.86    1.01
   4 -12  -2   16.29    1.09
   4  12   2   17.89    1.12
   5  12  -2   29.99    1.76
   5  12  -2   27.89    1.47
   5 -12   2   27.12    1.56
  -5  12   2   28.87    1.44
   5  12  -2   27.48    1.56
  -5  12  -2   29.23    1.48
   5 -12  -2   30.43    1.60
  -5  12  -2   28.81    1.45
   5  12   2   31.44    1.60
   5  12   2   30.39    1.78
   6  12  -2    3.42    0.62
  -6  12   2    4.21    0.56
   6  12  -2    2.78    0.69
   6 -12   2    5.40    0.69
   6  12   2    2.70    0.24
   6 -12  -2    3.24    0.62
  -6  12  -2    3.04    0.57
   6  12   2    2.17    0.66
   6  12   2    2.58    0.60
  -6  12  -2    2.54    0.47
   7  12  -2    1.18    0.61
   7  12  -2    1.32    0.51
   7  12  -2    1.05    0.56
  -7  12   2    1.58    0.40
   7  12  -2    1.82    0.28
   7 -12   2    2.10    0.52
   7 -12  -2    2.55    0.52
   7  12   2    1.99    0.55
  -7  12  -2    2.14    0.43
   7  12   2    2.17    0.53
   7  12   2    2.37    0.21
   7  12   2    2.00    0.77
   8 -12   2   41.13    1.99
   8  12  -2   41.49    1.50
  -8  12   2   41.23    2.00
   8  12  -2   41.09    1.99
   8  12  -2   40.56    2.15
   8  12  -2   41.95    2.34
   8 -12   2   39.11    2.09
   8 -12  -2   40.14    2.08
   8  12   2   42.05    2.05
   8  12   2   42.11    2.36
   8 -12  -2   39.44    1.98
  -8  12  -2   38.48    1.97
   8  12   2   42.13    1.43
   8  12   2   43.38    2.18
   9  12  -2    2.45    0.59
   9  12  -2    1.62    0.54
   9  12  -2    1.98    0.29
   9 -12   2    2.35    0.54
   9  12  -2    3.25    0.83
   9  12  -2    3.08    0.27
   9  12   2    2.11    0.60
   9 -12  -2    2.88    0.57
   9  12   2    2.02    0.83
   9  12   2    1.66    0.55
   9  12   2    2.22    0.21
  10  12  -2   22.31    1.48
  10  12  -2   26.16    1.73
  10  12  -2   24.08    0.96
  10  12  -2   23.42    0.99
  10  12  -2   25.26    1.46
  10 -12   2   23.77    1.39
  10  12   2   23.51    1.80
  10  12   2   24.54    1.48
  10  12   2   24.09    0.88
  10  12   2   23.75    1.56
  10 -12  -2   24.69    1.42
  11  12  -2    3.13    0.34
  11  12  -2    3.56    0.71
  11  12  -2    4.46    0.94
  11 -12   2    4.12    0.67
  11  12  -2    4.04    0.38
  11 -12  -2    3.95    0.69
  11  12   2    3.98    0.30
  11  12   2    3.75    0.26
  11  12   2    3.77    0.72
  11  12   2    4.15    0.84
  12  12  -2   12.78    0.69
  12  12  -2   14.26    1.35
  12  12  -2   13.37    0.62
  12  12  -2   13.34    1.20
  12  12   2   12.53    0.62
  12  12   2   13.23    1.20
  12 -12  -2   11.54    0.98
  12  12   2   13.89    0.56
  12  12   2   12.96    0.53
  12  12   2   12.53    1.32
  13  12  -2    3.14    0.43
  13  12  -2    3.15    0.81
  13  12  -2    3.97    0.68
  13  12  -2    3.69    0.34
  13  12   2    3.11    0.22
  13  12   2    3.09    0.38
  13  12   2    2.98    0.63
  13  12   2    2.88    0.23
  13  12   2    2.76    0.81
  14  12  -2   12.18    0.56
  14  12  -2   12.62    0.54
  14  12  -2    9.89    1.01
  14  12  -2   11.37    0.67
  14  12   2   10.57    1.00
  14  12   2   10.59    0.62
  15  12  -2    0.82    0.28
  15  12  -2    0.73    0.14
  15  12  -2    0.53    0.14
  15  12  -2    0.50    0.51
  15  12   2    0.45    0.25
  15  12   2    1.25    0.58
  16  12  -2    1.24    0.28
  16 -12   2    1.45    0.46
  16 -12  -2    1.96    0.53
  16  12   2    1.25    0.24
   0  13   2    0.98    0.23
   0  13  -2    0.56    0.29
   0  13   2    0.83    0.37
   0  13  -2    0.34    0.31
   0  13   2    0.67    0.29
   0  13  -2    0.53    0.24
   1  13  -2   26.80    1.16
   1  13  -2   24.46    1.21
   1  13  -2   25.07    1.32
  -1  13   2   23.76    1.29
  -1  13   2   26.44    1.21
  -1  13   2   26.70    1.23
  -1  13  -2   25.65    1.21
   1  13   2   23.09    1.11
   1  13   2   24.60    1.22
  -1  13  -2   24.85    1.23
  -1  13  -2   25.35    1.35
   1  13   2   22.32    1.30
  -2  13   2   32.52    1.41
  -2  13   2   31.84    1.53
   2  13  -2   29.86    1.31
   2  13  -2   31.34    1.55
   2  13  -2   31.50    1.41
  -2  13   2   29.58    1.42
  -2  13  -2   30.34    1.51
  -2  13  -2   29.17    1.42
   2  13   2   29.05    1.51
  -2  13  -2   28.27    1.40
   2  13   2   27.28    1.37
  -3  13   2   27.65    1.30
  -3  13   2   27.54    1.30
   3  13  -2   24.30    1.12
   3 -13   2   28.06    1.47
   3  13  -2   25.25    1.36
  -3  13  -2   27.94    1.33
  -3  13  -2   25.49    1.38
   3  13   2   24.21    1.35
   4  13  -2    4.57    0.76
  -4  13   2    3.69    0.51
   4 -13   2    2.46    0.53
   4 -13  -2    3.53    0.63
  -4  13  -2    3.34    0.51
  -4  13  -2    3.21    0.47
   4  13   2    4.10    0.79
   5  13  -2    2.07    0.29
   5 -13   2    1.88    0.48
   5  13  -2    2.48    0.64
  -5  13   2    1.42    0.39
   5  13   2    1.80    0.51
   5  13   2    1.65    0.22
   5 -13  -2    1.64    0.45
  -5  13  -2    1.82    0.42
   5  13   2    1.89    0.63
   6 -13   2    1.17    0.48
   6  13  -2    1.06    0.23
   6  13  -2    1.20    0.53
   6  13  -2    0.79    0.57
  -6  13   2    0.75    0.37
   6  13  -2    0.88    0.56
   6 -13   2    1.35    0.52
   6  13   2    1.78    0.55
   6 -13  -2    1.81    0.54
   6  13   2    1.56    0.59
   6 -13  -2    1.73    0.49
  -6  13  -2    0.69    0.33
   6  13   2    1.75    0.66
   6  13   2    1.27    0.18
   7  13  -2   11.73    0.58
   7  13  -2   10.64    0.56
   7  13  -2   12.32    1.09
  -7  13   2   12.65    0.90
   7  13  -2   10.66    0.97
   7 -13   2   11.78    0.99
   7 -13   2   10.19    0.97
   7  13  -2   13.21    1.18
   7  13   2   10.58    0.76
   7 -13  -2   12.03    1.00
   7  13   2   10.54    0.97
  -7  13  -2   10.24    0.82
   7  13   2   11.91    1.19
   7 -13  -2   11.70    1.00
   7  13   2   13.11    1.05
   7  13   2   11.37    0.50
  -8  13   2    5.22    0.61
   8 -13   2    4.21    0.73
   8  13  -2    5.07    0.87
   8  13  -2    4.49    0.77
   8  13  -2    4.26    0.84
   8  13  -2    3.97    0.31
   8  13  -2    4.15    0.36
  -8  13   2    3.64    0.56
   8  13   2    4.51    0.88
   8  13   2    4.15    0.71
  -8  13  -2    4.48    0.60
   8 -13  -2    5.40    0.76
   8  13   2    4.29    0.27
   8  13   2    4.14    0.93
   9  13  -2   18.57    1.48
   9 -13   2   18.17    1.22
   9  13  -2   18.87    0.80
   9  13  -2   18.30    1.28
  -9  13   2   17.87    1.18
   9  13  -2   19.09    0.81
   9  13  -2   19.22    1.31
   9  13   2   19.32    1.55
   9 -13  -2   20.54    1.26
   9  13   2   20.64    0.71
   9  13   2   19.04    1.39
   9  13   2   17.37    1.36
  10  13  -2    1.09    0.59
  10  13  -2    2.42    0.32
  10  13  -2    2.02    0.31
  10 -13   2    2.74    0.58
  10  13  -2    1.67    0.82
  10  13   2    2.38    0.21
  10 -13  -2    4.07    0.74
  10  13   2    3.12    0.90
  10  13   2    2.89    0.76
  11 -13   2    2.57    0.56
  11  13  -2    2.87    0.32
  11  13  -2    2.75    0.68
  11  13  -2    3.20    0.80
  11  13  -2    2.04    0.34
  11  13   2    1.03    0.68
  11 -13  -2    1.94    0.57
  11  13   2    1.79    0.74
  11  13   2    2.24    0.25
  12  13  -2   10.40    0.51
  12  13  -2    9.78    1.19
  12  13  -2   10.11    0.59
  12  13  -2   10.52    1.10
  12 -13  -2    8.89    0.87
  12  13   2    9.86    1.19
  12  13   2   10.24    1.06
  12  13   2    9.67    0.51
  13  13  -2    0.66    0.17
  13  13  -2    0.60    0.16
  13  13  -2    0.88    0.67
  13  13  -2    0.40    0.25
  13  13  -2    1.06    0.62
  13  13   2    0.30    0.19
  13  13   2   -0.40    0.61
  13  13   2    0.68    0.59
  14  13  -2    1.85    0.68
  14  13  -2    1.88    0.64
  14  13  -2    1.72    0.32
  14  13   2    1.94    0.60
  14  13   2    2.06    0.36
  15  13  -2   11.14    0.63
  15  13  -2   11.43    0.90
  15  13   2   11.81    0.57
  15  13   2   11.79    0.92
  16 -13   2    1.02    0.40
  16  13  -2    0.51    0.20
   0  14  -2   25.46    1.29
   0  14  -2   26.34    1.25
   0  14   2   27.03    1.32
   0  14   2   26.90    1.22
   1  14  -2   26.55    1.30
  -1  14   2   25.82    1.31
   1  14  -2   24.74    1.20
  -1  14   2   27.05    1.26
  -1  14  -2   27.07    1.31
  -1  14  -2   26.69    1.29
   1  14   2   27.65    1.31
   1  14   2   25.83    1.17
   2  14  -2    0.22    0.27
   2  14  -2    0.26    0.19
  -2  14   2    0.31    0.25
  -2  14   2    0.81    0.32
   2  14   2   -0.22    0.47
  -2  14  -2    0.17    0.26
  -2  14  -2   -0.14    0.27
   2  14   2    0.55    0.35
  -3  14   2   18.39    1.01
   3  14  -2   15.82    1.31
  -3  14   2   17.68    1.02
  -3  14  -2   17.80    1.03
   3  14   2   17.82    1.40
  -3  14  -2   18.31    1.00
  -4  14   2   18.73    1.02
   4  14  -2   17.13    1.37
   4 -14   2   18.33    1.20
   4  14  -2   17.27    1.21
  -4  14   2   19.17    1.05
   4  14   2   16.52    0.80
   4  14   2   15.73    1.16
  -4  14  -2   17.93    1.05
   4  14   2   16.61    1.35
   4 -14  -2   17.53    1.20
  -4  14  -2   18.45    1.06
   5  14  -2   18.34    1.07
   5 -14   2   18.55    1.24
   5  14  -2   18.41    1.42
   5 -14   2   19.54    1.29
  -5  14   2   19.48    1.15
   5  14  -2   19.60    1.24
   5  14  -2   17.45    0.91
   5  14   2   20.03    0.83
   5  14   2   22.23    1.38
   5  14   2   21.30    1.08
   5 -14  -2   18.67    1.28
   5  14   2   22.54    0.86
   5  14   2   22.71    1.55
   5 -14  -2   22.21    1.29
  -5  14  -2   21.38    1.17
   6  14  -2    6.70    0.42
   6  14  -2    7.35    0.44
   6  14  -2    7.65    0.49
  -6  14   2    7.35    0.66
   6  14  -2    7.57    0.98
   6  14  -2    8.60    0.95
   6 -14   2    7.15    0.78
  -6  14  -2    5.75    0.68
   6  14   2    7.11    0.86
   6  14   2    6.72    0.42
   6  14   2    5.34    0.71
   6 -14  -2    6.33    0.83
   6  14   2    6.09    0.38
   6  14   2    6.86    1.02
   7  14  -2    5.39    0.42
  -7  14   2    5.78    0.61
   7  14  -2    6.04    0.38
   7  14  -2    6.70    0.96
   7 -14   2    4.94    0.71
  -7  14   2    5.82    0.69
   7  14  -2    6.62    0.93
   7  14  -2    5.96    0.35
   7  14   2    4.65    0.80
   7 -14  -2    5.19    0.79
  -7  14  -2    4.72    0.56
   7  14   2    4.91    0.96
   7  14   2    3.48    0.67
   7  14   2    5.36    0.36
  -7  14  -2    5.44    0.68
   7  14   2    5.05    0.65
  -8  14   2    1.93    0.45
   8 -14   2    1.27    0.52
   8  14  -2    2.06    0.33
   8  14  -2    1.69    0.26
   8  14  -2    2.77    0.76
   8  14  -2    1.42    0.64
  -8  14   2    1.76    0.38
   8  14  -2    1.31    0.66
   8  14   2    2.24    0.62
   8  14   2    2.19    0.77
   8 -14  -2    1.22    0.54
   8  14   2    1.85    0.23
  -8  14  -2    1.25    0.43
  -8  14  -2    1.91    0.43
   8  14   2    1.09    0.54
   9  14  -2   19.97    0.89
   9 -14   2   20.14    1.31
   9  14  -2   20.35    0.87
   9  14  -2   19.61    1.34
   9  14  -2   19.90    1.69
  -9  14   2   20.16    1.28
  -9  14   2   19.83    1.15
   9  14   2   24.10    1.42
  -9  14  -2   21.82    1.18
   9 -14  -2   23.95    1.36
   9  14   2   26.97    1.74
   9  14   2   20.67    0.81
  -9  14  -2   25.00    1.34
  10  14  -2    1.86    0.31
 -10  14   2    1.94    0.46
  10  14  -2    0.81    0.57
  10  14  -2    1.63    0.23
  10  14  -2    1.25    0.84
  10 -14   2    1.55    0.55
  10  14   2    1.97    0.21
  10 -14  -2    1.56    0.56
  10  14   2    1.79    0.63
  10  14   2    2.45    0.78
  11 -14   2   -0.10    0.41
  11  14  -2    0.44    0.63
  11  14  -2    0.18    0.19
  11  14  -2    0.10    0.14
  11  14  -2   -0.50    0.51
  11 -14  -2   -0.24    0.42
  11  14   2    0.11    0.72
  11  14   2    0.23    0.55
  11  14   2    0.24    0.14
  12  14  -2    3.14    0.37
  12  14  -2    2.58    0.74
  12  14  -2    2.08    0.77
  12  14  -2    2.82    0.25
  12  14   2    3.32    0.85
  12 -14  -2    2.99    0.54
  12  14   2    3.57    0.30
  12  14   2    2.54    0.70
  13  14  -2    4.17    0.41
  13  14  -2    4.89    0.88
  13  14  -2    5.28    0.84
  13  14   2    5.20    0.86
  13  14   2    4.49    0.34
  13  14   2    3.73    0.79
  14  14  -2    6.62    0.44
  14  14  -2    6.22    0.87
  14  14  -2    6.02    0.87
  14  14   2    6.98    0.88
  14  14   2    6.47    0.37
  15  14  -2    6.95    0.43
   0  15   2   33.64    1.56
   0  15   2   33.00    1.55
   0  15  -2   32.85    1.58
   0  15  -2   32.19    1.49
   0  15   2   33.78    1.47
   0  15   2   31.52    1.33
  -1  15   2   13.93    0.85
   1  15  -2   13.00    0.85
   1  15  -2   12.37    0.61
  -1  15   2   12.55    0.85
   1  15  -2   13.89    0.74
  -1  15   2   12.41    0.88
   1  15  -2   12.94    0.89
  -1  15   2   14.25    0.79
  -1  15  -2   14.97    0.83
   1  15   2   13.21    0.86
   1  15   2   12.34    0.67
  -1  15  -2   13.30    0.86
   1  15   2   11.89    0.83
   2  15  -2    1.34    0.38
  -2  15   2    1.23    0.39
  -2  15   2    1.37    0.38
  -2  15   2    1.49    0.44
  -2  15   2    1.19    0.34
   2  15  -2    1.76    0.48
   2  15   2    1.81    0.42
  -2  15  -2    1.28    0.34
  -2  15  -2    0.89    0.37
   3 -15   2    6.99    0.81
   3  15  -2    4.26    0.63
   3  15  -2    6.00    0.48
  -3  15   2    5.50    0.60
   3  15  -2    5.64    0.86
  -3  15   2    5.47    0.57
  -3  15   2    3.71    0.60
  -3  15  -2    5.50    0.59
   3  15   2    6.01    0.49
   3  15   2    5.63    0.88
   3  15   2    5.62    0.60
   3  15   2    5.98    0.48
  -3  15  -2    5.57    0.62
   3  15   2    5.35    0.82
   4 -15   2   56.20    2.59
   4  15  -2   54.84    2.55
  -4  15   2   60.17    2.57
   4  15  -2   57.53    2.20
  -4  15   2   57.61    2.26
   4  15  -2   61.00    2.41
   4  15  -2   56.00    2.27
  -4  15   2   58.78    2.47
   4  15  -2   56.74    2.97
   4  15   2   56.68    2.35
   4  15   2   57.99    3.00
   4  15   2   59.63    2.23
   4  15   2   55.92    2.56
  -4  15  -2   58.41    2.31
   4  15   2   58.10    2.18
   4  15   2   56.78    2.13
   4 -15  -2   53.98    2.57
  -4  15  -2   59.17    2.47
  -4  15  -2   60.21    2.58
  -5  15   2    0.84    0.40
  -5  15   2    0.98    0.32
  -5  15   2    1.17    0.37
   5  15  -2    1.09    0.24
   5  15  -2    1.05    0.25
   5  15  -2    0.83    0.49
   5  15  -2    1.24    0.73
   5  15  -2    2.09    0.45
   5 -15   2    1.27    0.51
   5  15   2    0.35    0.36
  -5  15  -2    0.20    0.33
   5  15   2    0.65    0.16
   5  15   2    0.42    0.59
   5  15   2    0.84    0.21
  -5  15  -2    0.49    0.31
   5 -15  -2    0.75    0.49
   5  15   2    0.55    0.22
  -5  15  -2    0.68    0.36
   5  15   2    0.36    0.61
   6  15  -2   73.89    2.86
   6 -15   2   77.62    3.31
   6  15  -2   73.57    3.73
  -6  15   2   72.65    2.97
   6  15  -2   72.57    2.71
  -6  15   2   73.80    3.13
   6  15  -2   71.70    3.21
  -6  15   2   78.15    3.33
   6  15  -2   74.94    2.82
   6  15   2   75.72    2.78
   6  15   2   75.81    3.77
   6  15   2   78.59    3.27
  -6  15  -2   78.69    3.01
   6 -15  -2   80.54    3.32
   6  15   2   80.75    2.68
  -6  15  -2   83.42    3.37
   6  15   2   76.47    3.00
   7  15  -2    0.89    0.21
   7  15  -2    0.71    0.54
   7  15  -2    1.70    0.72
  -7  15   2    1.65    0.41
   7  15  -2    1.26    0.24
   7 -15   2    0.86    0.51
  -7  15   2    0.79    0.34
   7 -15  -2    0.85    0.52
  -7  15  -2    1.30    0.43
   7  15   2    0.47    0.56
  -7  15  -2    1.03    0.37
   7  15   2    0.90    0.17
   7  15   2   -0.21    0.72
   8  15  -2    3.94    0.95
   8  15  -2    3.89    0.34
  -8  15   2    3.99    0.58
   8  15  -2    3.82    0.72
   8 -15   2    4.46    0.77
   8  15  -2    4.16    0.38
   8  15   2    3.92    0.28
   8  15   2    3.75    0.87
   8 -15  -2    4.65    0.82
  -8  15  -2    4.66    0.68
  -8  15  -2    4.66    0.61
   8  15   2    3.37    0.79
   9  15  -2    4.67    0.82
   9 -15   2    3.61    0.65
  -9  15   2    4.64    0.65
   9  15  -2    4.41    0.36
   9  15  -2    4.18    0.97
   9  15  -2    4.88    0.37
  -9  15   2    4.63    0.66
   9  15   2    3.43    0.88
  -9  15  -2    4.10    0.65
   9 -15  -2    4.78    0.78
   9  15   2    4.43    0.27
  -9  15  -2    3.95    0.62
   9  15   2    4.14    0.76
  10  15  -2   10.18    1.11
  10  15  -2   12.41    1.34
  10  15  -2   10.51    0.56
 -10  15   2    9.53    0.81
  10  15  -2   10.86    0.50
  10 -15   2   10.72    0.96
  10 -15  -2   11.50    0.95
  10  15   2   10.38    1.04
  10  15   2   10.90    0.48
 -10  15  -2   11.92    0.83
  10  15   2   11.48    1.33
  11 -15   2    5.33    0.74
  11  15  -2    6.00    0.94
  11  15  -2    5.31    1.02
 -11  15   2    6.06    0.63
  11  15  -2    5.85    0.40
  11 -15  -2    5.16    0.75
  11  15   2    4.94    0.30
  11  15   2    4.64    0.93
  11  15   2    4.56    0.81
 -11  15  -2    4.44    0.64
  12  15  -2    8.06    0.96
  12  15  -2    7.75    0.47
  12  15  -2    6.12    1.00
 -12  15   2    6.96    0.70
  12  15   2    9.63    1.08
  12 -15  -2    8.50    0.77
  12  15   2    7.68    0.38
  12  15   2    6.91    0.96
 -12  15  -2    9.08    0.71
 -13  15   2    7.56    0.65
  13  15  -2    7.20    0.98
  13  15  -2    7.82    0.44
  13  15  -2    7.20    0.88
  13  15   2    4.86    0.88
 -13  15  -2    6.41    0.65
  13  15   2    7.72    0.95
  14  15  -2    3.16    0.30
  14  15  -2    2.93    0.61
 -14  15   2    3.98    0.52
 -14  15  -2    3.72    0.57
   0  16   2   11.02    0.79
   0  16   2   11.16    0.64
   0  16  -2   10.77    0.71
   0  16  -2   10.26    0.82
   0  16  -2   10.45    0.68
   0  16  -2   10.79    0.59
   0  16   2    9.97    0.83
   0  16   2   11.25    0.72
   0  16  -2   10.02    0.81
   0  16  -2    9.49    0.57
   1  16  -2   43.76    2.06
  -1  16   2   44.90    1.87
  -1  16   2   45.17    2.02
  -1  16   2   44.04    1.96
   1  16  -2   42.70    1.96
   1  16  -2   49.00    2.03
  -1  16   2   44.20    1.92
  -1  16   2   45.44    2.06
   1  16  -2   48.68    1.91
  -1  16   2   47.06    1.89
  -1  16  -2   47.68    2.06
   1  16   2   49.83    2.10
  -1  16  -2   47.49    1.97
  -1  16  -2   47.29    1.93
   1  16   2   47.66    2.00
  -1  16  -2   46.09    2.09
  -1  16  -2   49.74    1.98
   1  16   2   49.83    1.91
   2  16  -2   21.34    1.15
  -2  16   2   21.86    1.08
   2  16  -2   22.19    1.01
  -2  16   2   21.51    1.08
  -2  16   2   20.93    1.10
  -2  16   2   20.94    1.15
  -2  16   2   21.51    1.10
  -2  16  -2   20.49    1.11
  -2  16  -2   19.12    1.16
  -2  16  -2   17.74    1.08
   2  16   2   20.64    1.04
   2  16   2   20.91    1.11
  -2  16  -2   20.83    0.88
   2  16   2   21.22    1.00
  -2  16  -2   18.94    1.11
   3 -16   2    3.23    0.58
  -3  16   2    1.91    0.44
   3  16  -2    2.73    0.45
   3  16  -2    2.44    0.48
  -3  16   2    2.58    0.50
   3  16  -2    2.28    0.34
  -3  16   2    2.41    0.43
  -3  16   2    2.34    0.32
  -3  16   2    1.70    0.46
  -3  16  -2    2.41    0.44
   3  16   2    2.74    0.38
  -3  16  -2    2.81    0.40
   3  16   2    2.40    0.41
   3  16   2    1.98    0.69
   3  16   2    2.93    0.49
  -3  16  -2    2.11    0.45
   3  16   2    3.60    0.74
   4  16  -2    1.94    0.31
  -4  16   2    2.64    0.45
   4 -16   2    3.19    0.58
   4  16  -2    1.56    0.29
  -4  16   2    2.41    0.49
   4  16  -2    1.06    0.48
  -4  16   2    1.86    0.32
   4  16  -2    1.37    0.64
   4  16   2    1.79    0.29
   4  16   2    1.51    0.24
   4  16   2    1.48    0.76
  -4  16  -2    2.06    0.34
   4  16   2    2.52    0.62
  -4  16  -2    2.70    0.48
   4 -16  -2    3.01    0.59
  -4  16  -2    2.92    0.52
   4  16   2    2.30    0.47
   5  16  -2    7.06    0.85
   5  16  -2    7.21    0.48
  -5  16   2    6.92    0.68
  -5  16   2    7.93    0.58
   5 -16   2    6.40    0.75
   5  16  -2    7.72    0.52
   5  16  -2    7.77    1.12
   5  16   2    7.30    0.70
   5  16   2    9.27    1.16
   5  16   2    7.43    0.47
   5  16   2    7.56    0.35
   5 -16  -2    7.84    0.85
   5  16   2    6.81    0.35
   5  16   2    5.68    0.99
  -5  16  -2    7.20    0.71
  -5  16  -2    7.23    0.61
   6  16  -2   11.55    0.56
   6  16  -2   11.24    0.62
  -6  16   2   12.02    0.76
   6  16  -2   11.72    1.03
   6 -16   2   12.64    0.98
  -6  16   2   12.60    0.90
   6  16  -2   11.78    1.23
   6  16  -2   11.57    0.67
   6  16   2   12.37    1.35
   6 -16  -2   13.16    1.04
  -6  16  -2   11.23    0.79
   6  16   2   13.03    1.10
  -6  16  -2   13.77    0.93
   6  16   2   13.34    0.92
   6  16   2   12.31    0.60
   7  16  -2   55.67    2.95
  -7  16   2   52.83    2.48
   7  16  -2   52.43    2.46
  -7  16   2   56.85    2.22
   7  16  -2   54.25    2.06
   7 -16   2   58.14    2.55
   7  16  -2   52.65    1.98
   7  16   2   54.94    2.52
   7  16   2   57.36    2.93
   7  16   2   52.45    2.01
  -7  16  -2   53.37    2.23
   7 -16  -2   54.09    2.52
   8  16  -2    6.39    0.45
   8  16  -2    6.94    0.47
  -8  16   2    7.27    0.65
  -8  16   2    7.46    0.75
   8  16  -2    7.41    1.00
   8 -16   2    6.83    0.87
   8  16  -2    6.45    1.04
   8  16   2    6.96    1.19
  -8  16  -2    8.87    0.72
  -8  16  -2    8.87    0.78
   8  16   2   10.09    1.11
   8 -16  -2    8.54    0.89
   8  16   2    8.01    0.39
   9  16  -2   14.01    1.41
   9  16  -2   14.05    0.67
  -9  16   2   12.69    0.86
   9 -16   2   14.08    1.06
   9  16  -2   14.62    0.63
   9  16  -2   14.13    1.13
   9  16   2   14.54    0.60
   9 -16  -2   16.41    1.11
   9  16   2   15.11    1.16
  -9  16  -2   14.46    0.91
   9  16   2   17.12    1.38
  10 -16   2   -0.17    0.44
  10  16  -2   -0.40    0.58
  10  16  -2    0.28    0.18
 -10  16   2    0.07    0.34
  10  16  -2   -0.31    0.67
  10 -16  -2    0.24    0.46
  10  16   2   -0.73    0.70
 -10  16  -2   -0.23    0.33
  10  16   2   -0.05    0.11
  10  16   2   -0.32    0.61
 -11  16   2    8.47    0.68
  11  16  -2    7.93    0.97
  11 -16   2    9.46    0.82
  11  16  -2    8.10    0.45
  11  16  -2    7.75    1.07
  11  16   2    7.34    0.97
  11  16   2    7.80    0.36
 -11  16  -2    8.45    0.71
  11 -16  -2    9.23    0.83
  11  16   2    7.49    1.05
  12  16  -2    7.00    1.02
 -12  16   2    6.95    0.64
  12  16  -2    7.62    0.42
  12  16  -2    7.30    0.90
 -12  16  -2    6.89    0.67
  12  16   2    7.45    0.90
  12 -16  -2    5.92    0.72
  12  16   2    6.77    0.97
 -13  16   2    0.78    0.33
  13  16  -2    1.41    0.56
  13  16  -2    1.17    0.18
 -13  16  -2    1.25    0.37
 -14  16   2    2.69    0.43
 -14  16  -2    2.82    0.43
   0  17  -2    2.09    0.52
   0  17  -2    1.60    0.32
   0  17  -2    2.84    0.42
   0  17   2    4.14    0.51
   0  17   2    2.65    0.51
  -1  17   2   17.76    0.94
   1  17  -2   16.78    1.06
  -1  17   2   15.10    0.86
  -1  17   2   17.14    0.97
   1  17  -2   17.99    0.91
  -1  17  -2   16.41    0.91
  -1  17  -2   16.32    0.80
  -1  17  -2   15.53    0.91
   1  17   2   16.59    0.98
  -1  17  -2   16.32    1.02
  -1  17  -2   16.89    0.81
   1  17   2   15.26    0.87
   2  17  -2   21.95    1.04
  -2  17   2   20.28    0.99
   2  17  -2   22.78    1.22
  -2  17   2   20.67    1.10
  -2  17   2   21.49    1.12
  -2  17   2   20.68    1.10
  -2  17   2   21.86    1.01
  -2  17  -2   21.89    1.13
  -2  17  -2   21.65    1.09
   2  17   2   23.11    1.03
   2  17   2   21.34    1.04
   2  17   2   21.08    1.20
  -2  17  -2   21.31    1.12
  -3  17   2    1.86    0.45
  -3  17   2    2.20    0.40
   3  17  -2    1.70    0.33
   3  17  -2    2.94    0.57
   3 -17   2    2.29    0.57
   3  17  -2    2.17    0.33
  -3  17   2    1.55    0.38
  -3  17  -2    2.17    0.43
   3  17   2    2.67    0.51
  -3  17  -2    2.36    0.31
   3  17   2    2.72    0.38
   3  17   2    3.39    0.42
  -3  17  -2    2.80    0.45
  -4  17   2    2.45    0.34
  -4  17   2    2.80    0.48
   4 -17   2    2.92    0.59
  -4  17   2    3.71    0.52
   4  17  -2    3.21    0.43
   4  17  -2    3.38    0.82
   4  17  -2    3.17    0.45
  -4  17  -2    2.99    0.52
  -4  17  -2    3.70    0.43
   4  17   2    3.09    0.60
   4  17   2    3.59    0.33
   4 -17  -2    3.37    0.63
   4  17   2    3.55    0.43
   4  17   2    4.44    0.89
  -4  17  -2    4.15    0.58
  -5  17   2   14.67    0.94
   5  17  -2   14.21    0.74
   5  17  -2   15.70    1.10
   5 -17   2   14.66    1.09
   5  17  -2   14.20    0.68
  -5  17   2   13.87    0.73
   5  17  -2   14.49    1.26
  -5  17   2   14.75    0.99
  -5  17  -2   14.26    0.78
   5  17   2   14.80    0.71
   5  17   2   14.10    0.93
   5  17   2   13.33    1.21
  -5  17  -2   13.65    0.96
   5  17   2   12.15    1.32
   5 -17  -2   13.81    1.07
  -6  17   2    7.82    0.77
   6  17  -2    8.82    1.19
   6  17  -2    9.39    0.56
   6 -17   2    8.51    0.93
   6  17  -2   11.12    0.63
   6  17  -2   10.08    1.05
  -6  17   2    8.46    0.62
   6  17   2   12.31    1.13
   6  17   2    9.52    0.53
   6 -17  -2   10.05    0.95
  -6  17  -2    9.27    0.78
  -6  17  -2   10.53    0.67
   6  17   2    9.91    1.24
   7 -17   2    1.18    0.51
  -7  17   2    0.11    0.27
   7  17  -2    0.05    0.19
   7  17  -2    0.17    0.62
   7  17  -2    0.13    0.21
   7  17  -2    0.84    0.60
  -7  17   2   -0.38    0.33
   7 -17  -2    0.36    0.49
   7  17   2    0.51    0.76
  -7  17  -2    0.11    0.36
  -7  17  -2   -0.04    0.31
   7  17   2    0.19    0.16
   7  17   2   -0.13    0.63
   8  17  -2    0.35    0.61
   8 -17   2    0.42    0.46
   8  17  -2    0.70    0.21
  -8  17   2    0.62    0.32
   8  17  -2    0.91    0.76
   8  17   2    0.24    0.73
   8  17   2    0.53    0.14
  -8  17  -2    0.52    0.33
   8  17   2    0.95    0.66
   8 -17  -2    0.53    0.49
   9 -17   2   -0.31    0.42
   9  17  -2    0.01    0.59
  -9  17   2    0.21    0.30
   9  17  -2    0.08    0.18
   9  17  -2   -0.52    0.68
   9  17   2    0.00    0.12
   9  17   2   -0.64    0.68
  -9  17  -2   -0.04    0.31
   9  17   2    0.34    0.65
   9 -17  -2   -0.72    0.43
  10  17  -2    3.70    0.82
  10  17  -2    2.25    0.67
 -10  17   2    2.97    0.53
  10  17  -2    2.37    0.30
  10 -17   2    2.48    0.55
  10 -17  -2    2.62    0.54
  10  17   2    3.18    0.72
 -10  17  -2    3.00    0.52
  10  17   2    2.43    0.80
  11 -17   2    0.54    0.42
  11  17  -2    0.24    0.65
  11  17  -2    0.37    0.17
  11  17  -2   -0.30    0.56
 -11  17   2    0.45    0.31
  11  17   2    0.18    0.60
  11 -17  -2    1.24    0.45
  11  17   2    0.68    0.66
 -11  17  -2    0.86    0.34
  12  17  -2   13.62    0.57
  12  17  -2   13.33    1.06
 -12  17   2   13.91    0.77
  12 -17  -2   14.40    0.90
 -13  17   2    8.07    0.54
   0  18   2    9.78    0.70
   0  18  -2    8.51    0.74
   0  18   2    9.49    0.82
   0  18  -2   10.10    0.71
  -1  18   2    0.50    0.37
  -1  18   2    0.47    0.32
   1  18  -2   -0.18    0.29
   1  18  -2    0.78    0.49
  -1  18  -2    1.19    0.29
  -1  18  -2    0.66    0.33
  -1  18  -2   -0.22    0.33
   1  18   2    0.68    0.31
   1  18   2    0.14    0.44
   2  18  -2   14.14    0.94
  -2  18   2   10.95    0.79
  -2  18   2   12.55    0.73
   2  18  -2   12.52    0.77
  -2  18   2   12.60    0.87
   2  18   2   12.66    0.75
  -2  18  -2   11.99    0.86
   2  18   2   12.36    0.88
  -2  18  -2   12.95    0.65
  -2  18  -2   12.31    0.78
   2  18   2   11.90    0.72
  -2  18  -2   11.86    0.64
   3 -18   2    4.77    0.74
  -3  18   2    4.19    0.60
   3  18  -2    5.40    0.51
  -3  18   2    5.31    0.45
  -3  18   2    5.62    0.44
  -3  18   2    4.56    0.53
   3  18  -2    4.72    0.50
   3  18   2    5.02    0.49
  -3  18  -2    4.32    0.56
   3  18   2    5.01    0.65
  -3  18  -2    4.83    0.56
   3  18   2    5.44    0.42
   4 -18   2   -0.38    0.40
  -4  18   2    0.08    0.29
   4  18  -2    0.26    0.24
  -4  18   2    0.04    0.29
   4  18  -2    0.38    0.21
   4  18   2    0.03    0.36
  -4  18  -2   -0.21    0.34
  -4  18  -2    0.27    0.31
   4  18   2   -0.01    0.64
   4  18   2    0.03    0.11
   4 -18  -2    0.59    0.46
   4  18   2    0.26    0.11
   4  18   2    0.23    0.23
   5  18  -2    6.38    1.02
  -5  18   2    7.02    0.70
  -5  18   2    6.09    0.64
   5  18  -2    6.37    0.51
   5  18  -2    6.99    0.34
   5 -18   2    6.94    0.80
   5 -18  -2    7.62    0.87
  -5  18  -2    6.75    0.44
  -5  18  -2    7.30    0.77
   5  18   2    7.53    0.49
   5  18   2    8.11    1.09
  -5  18  -2    6.08    0.66
   6  18  -2    7.47    0.95
  -6  18   2    6.69    0.74
   6  18  -2    6.68    0.47
   6  18  -2    7.65    0.93
   6 -18   2    5.92    0.78
  -6  18   2    6.61    0.42
   6  18   2    6.48    0.45
  -6  18  -2    7.18    0.50
   6 -18  -2    7.85    0.82
   6  18   2    6.38    1.06
   7  18  -2    5.70    0.42
   7  18  -2    4.65    0.91
  -7  18   2    6.28    0.45
   7  18  -2    5.35    0.89
  -7  18   2    5.45    0.79
   7 -18   2    5.22    0.74
  -7  18  -2    5.52    0.49
   7  18   2    4.11    0.88
   7 -18  -2    5.24    0.80
   7  18   2    5.08    0.36
   8  18  -2    3.08    0.80
   8  18  -2    4.06    0.36
  -8  18   2    3.65    0.43
   8  18  -2    3.85    0.72
   8 -18   2    3.28    0.59
   8  18   2    3.85    0.83
  -8  18  -2    3.96    0.47
   8  18   2    4.13    0.28
   8 -18  -2    3.40    0.61
   9  18  -2   15.92    0.70
   9 -18   2   14.06    1.08
  -9  18   2   15.21    0.80
   9  18  -2   14.72    1.18
   9  18  -2   14.78    1.43
  -9  18  -2   16.41    0.84
   9 -18  -2   17.05    1.13
   9  18   2   14.03    1.46
   9  18   2   15.09    0.62
  10  18  -2    0.50    0.67
  10 -18   2    0.72    0.41
 -10  18   2    0.25    0.25
  10  18  -2    0.69    0.58
  10  18  -2    0.47    0.16
  10 -18  -2    0.29    0.41
 -10  18  -2    0.53    0.28
  11 -18   2    8.19    0.69
 -11  18   2    9.69    0.55
  11  18  -2    8.08    0.38
  11  18  -2    9.45    0.91
 -11  18  -2    8.95    0.58
  11 -18  -2    9.58    0.72
 -12  18  -2    3.45    0.36
   0  19   2    3.76    0.54
   0  19   2    4.45    0.68
   0  19  -2    4.33    0.53
  -1  19   2    9.86    0.73
  -1  19   2   11.44    0.83
   1  19  -2   11.30    0.71
   1  19   2   10.36    0.67
   1  19   2   11.45    0.88
  -1  19  -2    9.57    0.71
   1  19   2    9.56    0.68
   2  19  -2    4.67    0.50
   2  19  -2    4.54    0.49
  -2  19   2    4.70    0.61
   2  19   2    4.43    0.61
   2  19   2    4.07    0.43
   2  19   2    4.29    0.50
   2  19   2    4.71    0.45
  -3  19   2    2.43    0.44
   3  19  -2    2.26    0.39
   3  19  -2    2.30    0.34
   3 -19   2    2.72    0.53
   3  19   2    1.70    0.49
   3  19   2    2.86    0.30
   3  19   2    1.97    0.29
   3  19   2    2.65    0.43
   4  19  -2    0.57    0.26
   4  19  -2    0.35    0.16
   4 -19   2   -0.01    0.39
   4  19   2   -0.33    0.21
  -4  19  -2    0.22    0.23
   4 -19  -2    0.38    0.43
  -4  19  -2   -0.06    0.24
  -5  19   2    0.19    0.25
   5  19  -2    0.61    0.62
   5 -19   2    0.10    0.42
   5  19  -2    0.36    0.22
  -5  19   2    0.46    0.24
   5  19   2    0.33    0.21
   5 -19  -2    0.68    0.46
  -5  19  -2    0.16    0.31
  -6  19   2    1.85    0.35
   6  19  -2    2.79    0.36
   6  19  -2    2.37    0.72
   6 -19   2    2.95    0.55
   6  19   2    2.57    0.31
   6 -19  -2    2.35    0.54
  -6  19  -2    1.78    0.40
   7  19  -2    1.31    0.26
   7  19  -2    1.83    0.74
  -7  19   2    1.74    0.38
   7 -19   2    1.28    0.53
   7  19   2    1.52    0.27
  -7  19  -2    1.38    0.41
   7 -19  -2    1.50    0.55
   8  19  -2    5.10    0.38
   8  19  -2    4.65    0.87
  -8  19   2    5.81    0.62
   8 -19   2    5.12    0.72
  -8  19  -2    6.38    0.69
   8  19   2    6.02    0.32
   8 -19  -2    5.13    0.71
   9  19  -2    5.00    0.88
   9  19  -2    7.16    0.41
  -9  19   2    7.05    0.67
   9 -19   2    9.22    0.80
   9 -19  -2    6.97    0.78
  -9  19  -2    7.35    0.70
  10  19  -2    1.73    0.18
  10 -19   2    1.88    0.39
 -10  19   2    2.01    0.36
 -10  19  -2    1.53    0.36
  10 -19  -2    1.30    0.40
   0  20   2   -0.17    0.37
   0  20   2    0.26    0.25
   0  20  -2   -0.07    0.26
   0  20   2    0.03    0.29
  -1  20   2    3.24    0.50
  -1  20   2    3.89    0.57
   1  20  -2    2.99    0.45
   1  20  -2    3.23    0.45
   1  20   2    3.01    0.50
   1  20   2    2.87    0.46
   1  20   2    3.19    0.43
   1  20   2    2.89    0.40
   2  20  -2    2.12    0.34
   2  20  -2    2.38    0.39
  -2  20   2    2.54    0.47
   2  20   2    2.43    0.35
   2  20   2    2.57    0.31
   2  20   2    2.04    0.32
   3 -20   2    6.28    0.73
   3  20  -2    5.90    0.50
   3  20  -2    6.12    0.38
   3  20  -2    6.13    0.38
   3  20   2    6.81    0.51
   4 -20   2   -0.13    0.40
   4  20  -2    0.26    0.23
   4 -20  -2    0.20    0.38
   4  20   2   -0.12    0.21
   5 -20   2    7.14    0.79
   5  20  -2    7.81    0.52
   5 -20  -2    8.27    0.82
   5  20   2    7.74    0.49
   6 -20   2    1.15    0.45
   6  20  -2    0.68    0.68
   6  20  -2    1.08    0.23
   6 -20  -2    0.55    0.41
   6  20   2    1.07    0.20
   7 -20   2    2.17    0.50
   7  20  -2    2.35    0.32
   7 -20  -2    2.30    0.49
   7  20   2    1.92    0.25
   8  20  -2    8.27    0.42
   8 -20   2    8.50    0.71
   8 -20  -2    8.30    0.71
   8  20   2    7.82    0.34
   0  21   2    9.57    0.61
   0  21  -2    8.97    0.63
   0  21   2    9.75    0.61
   0  21  -2    8.93    0.62
   0  21   2    9.59    0.55
   1  21  -2    2.14    0.37
   1  21  -2    1.58    0.27
  -1  21   2    2.00    0.32
   1  21  -2    2.46    0.41
  -1  21   2    2.23    0.34
   1  21   2    1.77    0.27
   1  21   2    1.90    0.27
   1  21   2    1.60    0.29
   2  21  -2    3.19    0.41
   2  21  -2    3.26    0.28
   2  21  -2    3.25    0.26
   2  21   2    3.15    0.40
   3  21  -2   14.74    0.71
   3 -21   2   12.29    0.87
   3  21   2   14.41    0.69
   4  21  -2    0.94    0.23
   4 -21   2    0.95    0.40
   4 -21  -2    1.09    0.38
   4  21   2    1.00    0.23
   5  21  -2   10.70    0.56
   5 -21   2   10.27    0.82
   5 -21  -2    9.64    0.81
   5  21   2   10.35    0.52
   6  21  -2    7.95    0.47
   6 -21   2    9.98    0.72
   6  21   2    7.94    0.42
   6 -21  -2    9.43    0.72
   7  21  -2    6.23    0.36
   0  22  -2    2.15    0.37
   0  22  -2    1.92    0.29
   0  22  -2    1.85    0.28
   0  22   2    2.13    0.37
  -1  22   2    8.72    0.47
   1  22  -2    9.22    0.54
  -1  22   2    8.93    0.48
  -1  22  -2    8.38    0.52
   1  22   2    8.33    0.53
  -1  22  -2    8.45    0.53
  -2  22   2    5.50    0.41
   2  22  -2    5.88    0.44
  -2  22   2    4.84    0.44
  -2  22  -2    6.23    0.47
   2  22   2    5.54    0.42
   3  22  -2   10.99    0.57
   3  22   2   10.57    0.54
   4  22  -2    0.06    0.18
   4  22   2   -0.02    0.16
   0   0   3    0.04    0.10
   1   0   3    0.16    0.13
   1   0  -3    0.28    0.12
   2   0   3    1.01    0.23
   2   0   3    0.71    0.18
   2   0   3    0.78    0.13
   2   0  -3    0.53    0.16
   3   0  -3   71.50    3.46
   3   0   3   74.77    3.01
   3   0   3   73.70    3.44
   4   0  -3    2.01    0.34
   4   0   3    2.19    0.26
  -4   0   3    2.36    0.28
   4   0  -3    1.98    0.30
   4   0   3    2.27    0.28
   5   0   3    1.07    0.20
   5   0  -3    0.80    0.23
   5   0  -3    1.20    0.25
   5   0   3    0.95    0.20
  -5   0   3    1.02    0.25
   5   0   3    0.98    0.20
   6   0   3   19.78    0.90
   6   0  -3   17.05    0.86
   6   0  -3   18.47    0.95
   6   0   3   18.69    0.99
   6   0  -3   18.63    1.04
  -6   0   3   17.65    0.91
  -7   0   3   44.45    1.87
   7   0   3   43.66    2.13
   7   0  -3   40.18    1.81
   7   0   3   43.21    1.89
   7   0  -3   43.43    2.17
   7   0   3   43.34    1.94
   7   0  -3   42.16    1.97
  -7   0  -3   43.94    1.84
   8   0   3    0.83    0.22
  -8   0  -3    1.02    0.28
   8   0  -3    0.36    0.27
   8   0   3    0.51    0.22
  -8   0   3    0.68    0.28
   8   0  -3    0.59    0.24
   8   0   3    0.52    0.20
   8   0   3    0.67    0.29
   8   0  -3    0.69    0.25
   9   0  -3  142.92    6.14
   9   0   3  141.94    5.70
  -9   0   3  141.89    5.72
   9   0   3  142.63    6.68
   9   0   3  143.08    6.09
  -9   0  -3  140.14    5.69
   9   0  -3  143.54    5.71
   9   0  -3  137.15    6.72
  10   0   3  126.77    5.20
 -10   0   3  130.88    5.23
  10   0  -3  128.22    5.22
  10   0  -3  130.26    5.57
  10   0   3  129.69    5.52
  10   0  -3  122.85    6.09
  10   0   3  125.28    6.03
  11   0   3    3.50    0.40
  11   0  -3    4.62    0.58
 -11   0   3    3.36    0.55
  11   0  -3    3.46    0.46
  11   0  -3    3.09    0.45
  11   0   3    4.78    0.55
  12   0   3   90.17    3.96
 -12   0   3   89.93    3.93
  12   0  -3   93.82    3.94
  12   0  -3   90.62    4.05
  12   0   3   92.66    3.91
  13   0   3    8.51    0.84
  13   0  -3    7.84    0.91
  13   0   3    8.05    0.87
  13   0  -3    8.27    0.59
  13   0  -3    8.25    0.84
  14   0   3    0.26    0.33
  14   0  -3   -0.03    0.42
  14   0  -3    0.54    0.41
  14   0  -3   -0.27    0.44
  14   0   3    0.28    0.45
  14   0   3    0.29    0.38
  14   0   3    0.95    0.55
  15   0  -3    1.87    0.53
  15   0   3    2.33    0.54
  15   0  -3    1.90    0.58
  15   0   3    1.96    0.64
  15   0  -3    2.57    0.45
  15   0   3    2.47    0.44
  15   0  -3    2.46    0.50
  15   0   3    2.34    0.38
  16   0  -3    0.01    0.44
  16   0   3    0.08    0.30
  16   0   3    0.21    0.33
  16   0   3   -0.17    0.25
  16   0   3    0.08    0.41
  16   0  -3   -0.33    0.36
  16   0  -3    0.30    0.21
  17   0  -3    0.48    0.32
  17   0  -3    0.84    0.34
  17   0   3    0.82    0.34
  17   0  -3    0.59    0.26
  17   0  -3    0.20    0.32
  18   0  -3    7.48    0.65
  18   0   3    6.96    0.65
  19   0   3    0.55    0.30
  19   0  -3    0.79    0.29
   0   1  -3    0.25    0.13
   0   1   3    0.05    0.10
   1   1  -3  256.78   11.65
  -1   1   3  256.58   11.66
   1   1  -3  250.11    9.49
   1  -1   3  245.76   11.66
   1  -1   3  256.44   11.65
   1   1   3  245.95   11.64
  -1   1  -3  255.18   11.67
   2  -1   3  239.19    9.58
   2  -1   3  236.97   11.00
   2  -1   3  235.70   10.98
   2   1  -3  231.18    8.94
   2   1  -3  229.73   10.98
   2   1   3  249.86    9.56
   2   1   3  249.34   10.96
   2  -1  -3  228.50   10.99
   3   1  -3    7.74    0.46
   3  -1   3    6.60    0.40
   3  -1   3    6.08    0.46
  -3   1   3    5.88    0.41
   3   1   3    8.52    0.37
   3  -1  -3    7.21    0.49
   3  -1  -3    6.50    0.44
  -4   1   3  143.96    5.67
   4  -1   3  145.89    5.65
   4  -1   3  146.99    5.88
   4   1  -3  151.09    6.73
   4  -1   3  146.96    6.73
   4  -1  -3  135.16    6.74
   4  -1  -3  146.60    5.67
   4   1   3  145.67    5.85
   4   1   3  142.80    6.68
  -4  -1   3  136.71    5.64
   5  -1   3  177.49    7.10
   5   1  -3  168.44    7.07
   5   1  -3  185.28    8.46
  -5   1   3  182.95    7.13
   5  -1   3  183.12    8.47
   5  -1   3  176.57    7.39
   5  -1  -3  179.61    7.12
  -5  -1   3  181.14    7.11
   5   1   3  189.12    8.42
   5   1   3  188.70    7.37
   5  -1  -3  184.73    8.49
   6   1  -3   32.17    1.41
   6  -1   3   33.32    1.50
   6   1  -3   34.34    1.70
   6   1  -3   32.76    1.55
   6  -1   3   34.43    1.71
  -6   1   3   34.31    1.50
   6  -1   3   32.72    1.44
   6  -1  -3   33.09    1.47
   6  -1  -3   32.88    1.73
  -6  -1   3   32.93    1.46
   6   1   3   35.51    1.65
   6   1   3   34.05    1.47
   6   1   3   34.01    1.51
   7   1  -3    4.08    0.42
   7  -1   3    4.42    0.49
  -7   1   3    3.61    0.49
   7   1  -3    5.31    0.47
   7  -1   3    4.96    0.39
   7  -1  -3    4.59    0.49
   7   1   3    5.26    0.38
  -7   1  -3    5.53    0.44
   7   1   3    5.52    0.41
   7  -1  -3    5.15    0.45
  -7  -1   3    5.33    0.47
   7   1   3    5.75    0.41
   7  -1  -3    5.32    0.48
   8  -1   3    4.52    0.52
   8   1  -3    5.21    0.47
   8  -1   3    4.58    0.47
   8   1  -3    4.96    0.49
   8  -1   3    5.09    0.50
   8   1  -3    4.97    0.45
  -8   1   3    4.67    0.52
   8   1   3    5.58    0.51
   8   1   3    5.92    0.44
   8  -1  -3    5.41    0.50
  -8   1  -3    5.08    0.49
   8   1   3    5.68    0.41
   8  -1  -3    4.73    0.48
   8  -1  -3    5.59    0.59
  -8  -1   3    5.30    0.49
   8   1   3    5.38    0.39
   9   1  -3   13.86    0.78
   9   1  -3   13.99    0.81
   9  -1   3   13.83    0.79
  -9   1   3   13.32    0.86
   9  -1   3   13.34    0.84
   9  -1   3   13.80    0.86
   9   1  -3   13.34    0.83
   9  -1  -3   13.89    0.86
   9   1   3   13.46    0.70
   9   1   3   13.08    0.75
   9  -1  -3   11.91    0.81
  -9   1  -3   13.16    0.82
   9   1   3   12.42    0.80
  -9  -1   3   13.20    0.81
 -10   1   3    4.03    0.57
  10  -1   3    4.45    0.49
  10  -1   3    5.00    0.57
  10   1  -3    4.25    0.43
  10   1  -3    5.17    0.52
  10  -1   3    4.59    0.47
  10   1  -3    4.63    0.45
 -10   1  -3    3.38    0.54
 -10  -1   3    4.20    0.53
  10  -1  -3    4.92    0.58
  10  -1  -3    4.26    0.50
  10   1   3    4.03    0.35
  10   1   3    4.32    0.58
  11  -1   3    9.15    0.80
  11  -1   3    8.21    0.63
 -11   1   3    7.64    0.75
  11   1  -3    8.16    0.59
  11   1  -3    8.44    0.77
  11   1  -3    8.20    0.69
  11  -1   3    7.43    0.65
 -11   1  -3    8.82    0.73
  11  -1  -3    9.14    0.82
  11   1   3    9.52    0.74
  11   1   3    9.85    0.81
  11   1   3    7.59    0.45
  11  -1  -3    8.42    0.66
  12   1  -3   19.95    1.27
  12   1  -3   20.80    1.03
  12   1  -3   20.30    1.21
  12  -1   3   20.23    1.09
  12  -1   3   21.38    1.27
 -12   1   3   20.30    1.24
  12  -1  -3   20.17    1.15
  12   1   3   20.05    1.29
  12  -1  -3   20.32    1.28
  12   1   3   19.79    1.21
  13  -1   3   27.49    1.36
  13   1  -3   26.55    1.58
  13   1  -3   27.35    1.56
 -13   1   3   26.56    1.55
  13  -1   3   30.07    1.62
  13  -1  -3   29.75    1.63
  13  -1  -3   28.74    1.46
  13   1   3   28.74    1.55
  13   1   3   27.94    1.64
  14   1  -3    5.45    0.74
  14  -1   3    6.37    0.81
  14  -1   3    5.68    0.80
  14   1  -3    4.61    0.62
  14   1  -3    6.06    0.77
  14   1  -3    4.09    0.67
  14  -1   3    4.44    0.68
  14   1   3    6.44    0.76
  14  -1  -3    7.54    0.54
  14  -1  -3    5.00    0.78
  14  -1  -3    5.30    0.80
  14   1   3    5.24    0.44
  14  -1  -3    6.26    0.87
  14   1   3    5.36    0.71
  14   1   3    5.59    0.62
  14   1   3    5.64    0.88
  15  -1   3    0.70    0.49
  15   1  -3    1.18    0.54
  15   1  -3    1.28    0.50
  15  -1   3    1.21    0.38
  15  -1   3    1.77    0.54
  15  -1   3    1.31    0.38
  15   1  -3    0.98    0.40
  15   1  -3    1.17    0.30
  15  -1   3    1.43    0.43
  15   1   3    1.80    0.47
  15  -1  -3    1.78    0.59
  15  -1  -3    1.18    0.56
  15   1   3    0.57    0.49
  15  -1  -3    1.51    0.48
  15   1   3    1.54    0.35
  15   1   3    1.68    0.31
  16  -1   3    8.79    0.71
  16   1  -3    7.59    0.83
  16  -1   3    8.02    0.76
  16  -1   3    8.36    0.46
  16  -1   3    8.79    0.89
  16   1  -3    9.41    0.61
  16   1  -3    8.66    0.69
  16  -1  -3    8.90    0.69
  16   1   3    8.58    0.47
  16  -1  -3    9.65    0.69
  16   1   3    9.54    0.48
  16   1   3    8.86    0.79
  16  -1  -3    8.80    0.85
  16  -1  -3    9.64    0.91
  17  -1   3   17.68    0.88
  17  -1   3   15.59    0.86
  17  -1   3   16.54    0.91
  17   1  -3   17.23    0.90
  17   1  -3   16.70    0.64
  17  -1  -3   15.99    0.88
  17   1   3   16.84    0.91
  17  -1  -3   15.36    0.97
  18  -1   3    3.64    0.61
  18   1  -3    3.58    0.57
  18  -1  -3    2.67    0.42
  18   1   3    2.95    0.45
  18  -1  -3    3.53    0.37
  19   1  -3    2.54    0.43
  19  -1   3    1.67    0.31
  19   1   3    2.05    0.35
 -19   1  -3    2.30    0.41
  19  -1  -3    1.40    0.29
   0   2  -3   10.69    0.59
   0   2   3   10.19    0.45
   0   2   3   10.56    0.55
   0   2  -3   10.90    0.57
   1   2  -3   18.32    0.86
  -1   2   3   17.94    0.88
   1   2  -3   17.14    0.71
   1   2  -3   17.49    0.87
   1  -2   3   17.06    0.88
   1   2   3   16.36    0.83
  -1   2  -3   15.71    0.88
  -1   2  -3   15.68    0.90
   1   2   3   16.62    0.72
   2  -2   3   85.26    3.97
   2   2  -3   85.14    3.94
   2   2  -3   86.83    3.23
  -2   2   3   86.26    3.98
   2  -2   3   80.47    3.99
  -2   2  -3   82.31    3.99
   3   2  -3   50.39    2.01
   3  -2   3   50.88    2.48
   3   2  -3   49.81    2.43
   3  -2   3   50.88    2.09
  -3   2   3   49.76    2.09
   3   2   3   53.66    2.10
   3  -2  -3   53.82    2.11
   3  -2  -3   51.76    2.49
   4  -2   3    5.95    0.45
   4   2  -3    5.89    0.42
   4  -2   3    5.74    0.46
  -4   2   3    5.91    0.43
   4  -2  -3    5.51    0.48
  -4  -2   3    5.71    0.37
   4  -2  -3    5.81    0.47
   4   2   3    5.97    0.33
  -5   2   3   68.16    2.79
   5   2  -3   72.58    3.24
   5  -2   3   70.38    3.29
   5  -2   3   66.31    2.87
   5  -2   3   70.34    2.77
   5  -2  -3   65.00    3.29
   5   2   3   68.54    2.81
   5  -2  -3   66.24    2.77
  -5  -2   3   64.44    2.73
  -6   2   3   79.11    3.34
   6  -2   3   79.08    3.94
   6   2  -3   84.43    3.89
   6   2  -3   80.96    3.44
   6  -2   3   77.17    3.31
   6   2  -3   77.63    3.54
   6  -2  -3   85.04    3.34
  -6  -2   3   86.42    3.31
   6   2   3   88.43    3.39
   7   2  -3    8.36    0.49
   7   2  -3    7.28    0.58
   7  -2   3    8.66    0.54
   7  -2   3    7.85    0.59
   7   2  -3    8.27    0.53
  -7   2   3    7.79    0.56
  -7  -2   3    7.23    0.51
   7   2   3    6.54    0.45
   7   2   3    5.92    0.38
   7  -2  -3    7.43    0.60
   7  -2  -3    6.23    0.55
  -7   2  -3    6.68    0.56
   8   2  -3   57.24    2.50
  -8   2   3   56.87    2.43
   8   2  -3   57.77    2.50
   8   2  -3   55.76    2.36
   8  -2   3   56.52    2.47
   8  -2   3   55.71    2.37
   8   2  -3   60.71    2.74
   8   2   3   56.30    2.37
  -8   2  -3   55.63    2.42
   8   2   3   55.32    2.41
   8  -2  -3   53.98    2.45
   8  -2  -3   55.42    2.39
  -8  -2   3   55.63    2.38
   8   2   3   54.76    2.51
   8   2   3   58.78    2.42
   8  -2  -3   53.70    2.58
   9   2  -3   29.98    1.50
   9  -2   3   31.02    1.48
   9   2  -3   29.82    1.38
  -9   2   3   31.12    1.45
   9   2  -3   29.86    1.48
   9  -2   3   31.00    1.48
   9   2  -3   30.37    1.40
   9   2   3   27.99    1.48
   9  -2  -3   29.47    1.48
   9  -2  -3   28.91    1.49
   9   2   3   28.42    1.38
  -9   2  -3   28.95    1.42
   9   2   3   27.83    1.35
   9  -2  -3   25.95    1.39
 -10   2   3   52.33    2.33
  10   2  -3   51.25    2.50
  10  -2   3   51.67    2.37
  10   2  -3   53.00    2.30
  10  -2   3   51.66    2.42
  10   2  -3   50.94    2.28
  10   2  -3   53.02    2.40
 -10   2  -3   50.80    2.31
  10   2   3   52.44    2.27
  10   2   3   47.31    2.25
  10  -2  -3   51.46    2.37
  10   2   3   54.17    2.43
  10  -2  -3   50.74    2.44
 -11   2   3   17.51    1.07
  11   2  -3   16.29    1.11
  11   2  -3   15.94    0.81
  11   2  -3   16.66    1.00
  11  -2   3   16.45    1.07
  11  -2   3   17.46    0.98
  11   2   3   15.07    1.07
 -11   2  -3   15.48    0.99
  11   2   3   15.35    0.95
  11  -2  -3   16.73    1.02
  11  -2  -3   15.18    1.06
  12   2  -3   37.62    1.96
 -12   2   3   36.20    1.91
  12  -2   3   40.35    1.95
  12   2  -3   37.94    1.87
  12  -2   3   37.83    1.88
  12  -2  -3   37.21    1.92
  12   2   3   41.00    2.01
 -12   2  -3   35.12    1.88
  12   2   3   38.56    1.84
  12  -2  -3   40.72    2.00
 -13   2   3   42.15    2.19
  13  -2   3   45.73    2.14
  13   2  -3   44.39    2.29
  13   2  -3   46.58    2.15
  13  -2   3   43.56    1.82
  13  -2   3   43.77    2.24
  13   2   3   43.67    1.68
  13   2   3   45.55    1.90
  13   2   3   46.68    2.31
  13   2   3   46.90    2.11
  13  -2  -3   45.08    2.19
 -13   2  -3   41.41    2.18
  13  -2  -3   44.51    2.23
  14  -2   3    7.65    0.88
  14   2  -3    6.07    0.67
  14  -2   3    6.53    0.62
  14  -2   3    6.68    0.53
  14   2  -3    5.98    0.77
  14   2  -3    5.95    0.50
  14   2  -3    7.22    0.90
  14  -2   3    5.84    0.79
  14   2   3    7.36    0.75
  14   2   3    7.72    0.59
  14   2   3    8.14    0.97
  14   2   3    7.38    0.52
  14   2   3    8.04    0.74
  14  -2  -3    8.65    0.67
  14  -2  -3    7.95    0.90
  14  -2  -3    6.90    0.89
  15  -2   3    4.93    0.80
  15  -2   3    6.23    0.72
  15   2  -3    4.84    0.51
  15  -2   3    5.42    0.62
  15   2  -3    6.71    0.60
  15   2  -3    4.14    0.69
  15  -2  -3    4.23    0.46
  15  -2  -3    4.94    0.80
  15  -2  -3    5.19    0.85
  15  -2  -3    6.39    0.61
  15   2   3    5.99    0.66
  15   2   3    5.51    0.76
  15   2   3    5.26    0.37
  15   2   3    5.48    0.38
  16  -2   3    3.34    0.53
  16   2  -3    3.43    0.56
  16   2  -3    3.97    0.38
  16   2  -3    4.09    0.39
  16  -2   3    4.50    0.76
  16  -2   3    3.90    0.71
  16  -2   3    3.21    0.56
  16   2  -3    4.28    0.38
  16  -2  -3    3.04    0.45
  16  -2  -3    3.99    0.67
  16   2   3    4.28    0.57
  16   2   3    4.51    0.79
  16  -2  -3    3.23    0.54
  17  -2   3    0.18    0.34
  17  -2   3    0.51    0.37
  17  -2  -3    0.54    0.35
  17  -2  -3    0.13    0.40
  17  -2  -3    0.09    0.27
  17   2   3    0.95    0.36
  18  -2   3    7.30    0.63
  18   2  -3    7.39    0.65
  18   2   3    6.67    0.62
  18  -2  -3    7.78    0.66
  18  -2  -3    6.19    0.60
  18  -2  -3    7.13    0.52
  19  -2   3    2.10    0.36
  19   2  -3    2.39    0.42
 -19   2  -3    2.21    0.39
  19   2   3    1.63    0.33
   0   3   3    2.73    0.22
   0   3  -3    2.90    0.31
   0   3   3    2.81    0.24
   0   3  -3    2.97    0.25
   0   3  -3    2.76    0.28
  -1   3   3    9.78    0.44
  -1   3   3    9.86    0.56
   1   3  -3    9.16    0.54
   1   3  -3    9.80    0.53
   1   3  -3    9.96    0.47
  -1   3  -3    8.95    0.57
   1   3   3    9.41    0.45
   2  -3   3  141.82    5.90
   2   3  -3  148.94    6.99
   2   3  -3  148.10    5.74
  -2   3   3  150.52    7.04
   2   3  -3  154.60    6.99
   2  -3   3  146.63    7.04
  -2   3   3  154.30    5.90
  -2   3  -3  152.51    7.04
  -2   3  -3  153.51    7.07
   2  -3  -3  153.90    5.91
   2   3   3  154.41    5.75
   3   3  -3  175.67    7.84
   3   3  -3  165.62    6.44
  -3   3   3  171.36    7.92
  -3   3   3  180.09    6.64
   3  -3   3  173.03    6.63
   3  -3   3  160.21    7.90
   3  -3   3  165.50    7.93
   3  -3  -3  174.85    6.65
  -3   3  -3  164.50    7.93
   3  -3  -3  162.60    7.91
   4  -3   3   16.09    0.79
   4   3  -3   15.79    0.76
  -4   3   3   15.85    0.82
   4   3  -3   18.04    0.83
   4  -3  -3   15.38    0.92
   4   3   3   14.99    0.68
   4  -3  -3   14.98    0.82
  -5   3   3   71.57    2.87
   5  -3   3   70.29    2.86
   5   3  -3   72.87    3.29
   5   3  -3   70.34    2.93
   5  -3   3   69.06    3.38
   5   3   3   68.49    2.93
   5  -3  -3   67.44    2.86
  -5  -3   3   65.71    2.79
   5   3   3   70.89    2.85
   6  -3   3   15.25    0.81
   6   3  -3   15.09    0.73
   6   3  -3   15.43    0.81
   6   3  -3   16.38    0.80
  -6   3   3   14.18    0.81
   6  -3  -3   13.92    0.82
  -6  -3   3   13.64    0.73
   6   3   3   14.28    0.82
   6   3   3   15.81    0.70
  -6   3  -3   13.18    0.80
   7   3  -3   16.78    0.87
  -7   3   3   16.48    0.93
   7   3  -3   15.76    0.80
   7  -3   3   16.91    0.89
   7   3  -3   16.46    0.83
   7   3  -3   15.25    0.90
   7   3   3   16.62    0.79
   7   3   3   17.25    0.94
   7  -3  -3   16.93    0.97
   7  -3  -3   17.36    0.90
  -7   3  -3   17.45    0.92
   8   3  -3   21.59    1.06
   8  -3   3   21.13    1.09
   8   3  -3   22.84    1.17
  -8   3   3   21.95    1.15
   8  -3   3   21.17    1.18
   8   3  -3   20.74    1.01
   8   3  -3   21.88    1.10
   8   3   3   22.16    1.05
   8   3   3   22.17    1.18
   8  -3  -3   21.09    1.10
  -8   3  -3   21.02    1.11
   8  -3  -3   21.23    1.20
   8  -3  -3   22.70    1.20
   8   3   3   23.29    1.02
   9   3  -3   25.19    1.25
   9   3  -3   26.10    1.25
   9  -3   3   24.86    1.35
   9   3  -3   25.74    1.16
  -9   3   3   26.84    1.33
   9  -3   3   26.84    1.35
   9   3  -3   26.43    1.34
   9  -3  -3   26.41    1.39
   9   3   3   27.89    1.38
   9  -3  -3   23.88    1.33
  -9   3  -3   25.81    1.32
   9  -3  -3   25.41    1.28
   9   3   3   23.96    1.18
   9   3   3   24.57    1.21
  10   3  -3   22.18    1.30
 -10   3   3   24.71    1.29
  10   3  -3   21.64    1.16
  10  -3   3   21.91    1.31
  10  -3   3   25.17    1.31
  10   3  -3   22.85    1.21
  10   3   3   24.35    1.33
  10   3   3   23.44    1.18
 -10   3  -3   26.67    1.33
  10  -3  -3   26.01    1.33
  10  -3  -3   23.78    1.36
  10   3   3   23.95    1.13
 -11   3   3    1.47    0.43
  11   3  -3    1.41    0.43
  11  -3   3    1.31    0.44
  11   3  -3    1.18    0.37
  11  -3   3    1.55    0.39
  11  -3  -3    1.97    0.42
  11   3   3    1.65    0.46
 -11   3  -3    1.61    0.42
  11  -3  -3    0.93    0.41
  11   3   3    1.42    0.28
  11   3   3    0.84    0.35
 -12   3   3    1.76    0.47
  12  -3   3    0.05    0.42
  12  -3   3    1.31    0.37
  12   3  -3    0.89    0.45
  12   3  -3    1.27    0.40
  12  -3  -3    1.08    0.52
  12   3   3    0.83    0.45
  12   3   3    0.43    0.32
 -12   3  -3    1.10    0.43
  12  -3  -3    1.48    0.42
 -13   3   3    6.67    0.77
  13  -3   3    7.36    0.65
  13   3  -3    6.36    0.78
  13  -3   3    6.05    0.59
  13   3  -3    6.03    0.71
  13   3  -3    4.79    0.59
  13  -3   3    6.20    0.86
  13   3   3    5.79    0.64
  13  -3  -3    4.97    0.84
  13   3   3    5.26    0.42
 -13   3  -3    5.45    0.76
  13   3   3    5.48    0.44
  13  -3  -3    5.68    0.67
  13   3   3    4.85    0.48
  13   3   3    6.28    0.80
  14   3  -3    3.99    0.78
  14  -3   3    3.02    0.50
  14   3  -3    4.77    0.70
  14  -3   3    2.94    0.66
  14   3  -3    4.93    0.55
  14  -3   3    4.26    0.65
  14   3  -3    4.08    0.64
  14  -3   3    3.62    0.55
  14  -3  -3    2.59    0.49
  14   3   3    3.03    0.62
  14  -3  -3    3.90    0.67
  14  -3  -3    4.62    0.53
  14   3   3    3.72    0.64
  14   3   3    4.92    0.57
  14  -3  -3    2.56    0.66
  15  -3   3   22.06    1.42
  15   3  -3   21.56    1.23
  15   3  -3   21.74    1.24
  15  -3   3   19.97    1.08
  15   3  -3   21.58    0.85
  15   3  -3   19.90    0.96
  15  -3   3   20.69    1.25
  15   3  -3   22.04    0.96
  15  -3  -3   21.67    1.36
  15   3   3   22.18    1.17
  15  -3  -3   22.40    1.09
  15  -3  -3   22.06    1.19
  15   3   3   22.17    1.23
  15  -3  -3   22.70    1.46
  16   3  -3    8.86    0.71
  16  -3   3   10.41    0.73
  16  -3   3    7.43    0.75
  16  -3   3    9.85    0.90
  16  -3  -3    9.03    0.99
  16  -3  -3    9.01    0.69
  16  -3  -3    8.24    0.91
  16   3   3    8.94    0.83
  17  -3   3   11.60    0.88
  17  -3   3   11.34    0.60
  17  -3   3   11.30    0.75
  17   3   3    9.86    0.87
  17  -3  -3   11.68    0.77
  17  -3  -3   11.22    0.70
  18  -3   3    4.15    0.49
  18   3  -3    3.75    0.50
  18  -3   3    3.44    0.46
  18  -3   3    4.12    0.49
  18  -3  -3    3.69    0.61
  18  -3  -3    3.16    0.43
  18   3   3    3.66    0.57
  19   3  -3    8.63    0.57
 -19   3  -3    9.65    0.69
  19   3   3    8.65    0.58
   0   4   3   63.50    2.99
   0   4  -3   65.19    3.02
   0   4  -3   64.97    2.63
   0   4   3   62.82    2.97
   0   4   3   61.78    2.46
   0   4  -3   62.30    3.00
   1   4  -3    4.28    0.33
  -1   4   3    4.00    0.37
  -1   4   3    4.26    0.30
   1   4  -3    3.75    0.30
   1   4  -3    4.19    0.34
   1   4  -3    3.75    0.34
   1  -4   3    4.40    0.35
  -1   4  -3    4.38    0.45
  -1   4  -3    4.99    0.40
   1   4   3    4.99    0.32
  -1   4  -3    4.66    0.36
  -2   4   3   38.11    1.58
   2   4  -3   37.58    1.55
   2   4  -3   37.74    1.81
  -2   4   3   38.57    1.89
   2  -4   3   35.86    1.59
   2   4  -3   37.28    1.81
  -2   4  -3   37.96    1.89
   2  -4  -3   38.32    1.60
   2   4   3   38.22    1.55
  -2   4  -3   38.20    1.92
  -2   4  -3   39.78    1.65
   3  -4   3   73.20    3.07
   3   4  -3   75.43    2.98
   3   4  -3   78.46    3.56
   3   4  -3   76.34    3.56
  -3   4   3   75.44    3.07
   3   4   3   78.22    3.00
  -3   4  -3   75.93    3.69
   3  -4  -3   77.34    3.10
   4   4  -3   66.92    3.01
   4   4  -3   62.96    2.56
  -4   4   3   63.74    2.65
   4   4  -3   65.19    3.01
   4  -4   3   65.82    2.65
   4   4   3   62.23    2.71
   4  -4  -3   64.31    2.66
  -5   4   3  181.44    6.92
   5   4  -3  175.07    8.06
   5   4  -3  180.98    8.06
   5   4  -3  168.43    7.08
   5  -4   3  168.61    6.89
   5   4  -3  178.33    6.70
   5   4   3  164.88    7.09
   5  -4  -3  179.49    6.92
  -5   4  -3  173.72    6.89
  -6   4   3   24.28    1.18
   6   4  -3   23.66    1.16
   6  -4   3   23.81    1.14
   6   4   3   22.13    1.17
  -6   4  -3   22.29    1.15
   6   4   3   24.28    1.01
   6  -4  -3   24.15    1.18
  -7   4   3   13.49    0.83
   7  -4   3   12.14    0.78
   7   4  -3   13.94    0.81
   7   4  -3   13.03    0.69
  -7   4  -3   12.97    0.80
   7   4   3   11.86    0.80
   7   4   3   13.94    0.61
   7  -4  -3   13.05    0.86
   7  -4  -3   11.92    0.80
   8   4  -3   57.60    2.34
  -8   4   3   59.47    2.47
   8   4  -3   56.94    2.51
   8  -4   3   57.55    2.52
   8  -4   3   56.11    2.43
  -8   4  -3   55.54    2.45
   8   4   3   56.38    2.34
   8   4   3   52.96    2.29
   8   4   3   58.48    2.54
   8  -4  -3   53.57    2.62
   8  -4  -3   54.26    2.48
   8  -4  -3   55.19    2.44
   9  -4   3   19.69    1.12
   9   4  -3   20.16    1.07
  -9   4   3   21.50    1.21
   9   4  -3   20.32    1.18
   9  -4   3   18.27    1.19
   9  -4  -3   23.11    1.27
  -9   4  -3   25.15    1.23
   9  -4  -3   22.54    1.26
   9   4   3   21.97    1.04
   9   4   3   22.37    0.99
   9  -4  -3   23.27    1.19
   9   4   3   22.95    1.23
 -10   4   3    9.71    0.82
  10   4  -3   11.21    0.73
  10  -4   3    9.51    0.88
  10   4  -3   10.22    0.63
  10   4  -3   10.90    0.82
  10  -4   3    9.74    0.78
  10  -4  -3   11.12    0.83
  10   4   3   10.05    0.82
  10   4   3   10.95    0.67
  10  -4  -3   10.56    0.87
  10   4   3   11.03    0.57
 -10   4  -3   10.09    0.78
  10  -4  -3    9.56    0.75
  11   4  -3   45.21    1.97
 -11   4   3   44.08    2.11
  11   4  -3   45.79    2.14
  11   4  -3   41.80    1.94
  11  -4   3   43.92    2.16
  11  -4   3   44.65    2.16
 -11   4  -3   41.12    2.07
  11   4   3   41.30    1.89
  11  -4  -3   41.51    2.17
  11   4   3   44.00    2.15
  11  -4  -3   41.30    2.13
  12  -4   3   14.43    1.09
  12   4  -3   14.78    0.92
  12   4  -3   13.43    1.01
 -12   4   3   13.60    1.04
 -12   4  -3   12.33    0.99
  12   4   3   14.54    1.07
  12  -4  -3   14.99    1.10
  12   4   3   14.18    0.54
  12  -4  -3   12.57    0.97
  12   4   3   14.44    0.84
  13   4  -3   16.11    0.97
  13  -4   3   13.29    1.15
  13   4  -3   13.39    1.06
  13  -4   3   13.47    0.83
  13   4  -3   13.97    0.91
  13  -4   3   14.44    0.99
  13   4  -3   14.57    0.76
  13   4   3   12.98    0.86
  13  -4  -3   14.24    0.81
  13  -4  -3   14.36    1.05
  13   4   3   13.45    0.83
  13  -4  -3   14.62    1.12
  13   4   3   13.93    1.09
 -13   4  -3   14.91    1.19
  14   4  -3   13.07    0.90
  14   4  -3   10.86    0.56
  14   4  -3   11.83    0.56
  14   4  -3   11.37    0.85
  14   4  -3   10.05    1.04
  14  -4   3   10.88    0.86
  14  -4   3   11.81    0.78
  14   4  -3   11.12    0.54
  14  -4   3   11.60    1.10
  14  -4   3   11.45    1.08
  14   4   3   14.51    0.89
  14   4   3   13.28    1.07
  14  -4  -3   12.98    1.02
  14  -4  -3   14.35    1.15
  14  -4  -3   13.91    0.79
  14  -4  -3   14.50    0.96
  15  -4   3    3.14    0.66
  15  -4   3    2.52    0.46
  15   4  -3    2.72    0.53
  15  -4   3    4.72    0.83
  15  -4   3    4.02    0.59
  15   4  -3    3.38    0.55
  15  -4  -3    3.35    0.67
  15   4   3    3.02    0.54
  15  -4  -3    3.27    0.55
  15  -4  -3    3.80    0.54
  15  -4  -3    3.30    0.65
  16  -4   3    1.41    0.51
  16  -4   3    1.07    0.39
  16  -4   3    1.14    0.47
  16   4  -3    0.21    0.41
  16   4   3    0.97    0.44
  16  -4  -3    0.61    0.34
  16  -4  -3    0.29    0.51
  16  -4  -3    0.49    0.51
  17  -4   3    3.44    0.55
  17   4  -3    3.05    0.51
  17  -4   3    3.02    0.50
  17  -4   3    2.13    0.49
  17  -4  -3    2.58    0.47
  17  -4  -3    3.12    0.45
  17   4   3    2.49    0.49
  18  -4   3    1.04    0.35
  18   4  -3    0.70    0.29
  18  -4  -3    0.50    0.39
  18   4   3    0.89    0.41
  19   4  -3    1.65    0.29
 -19   4  -3    1.41    0.36
  19   4   3    1.35    0.36
  19   4   3    1.53    0.29
   0   5  -3   94.17    4.37
   0   5  -3   92.54    4.36
   0   5  -3   94.97    3.59
   0   5  -3   95.51    3.81
   0   5   3   95.89    4.32
   0   5   3   93.38    3.57
   0   5   3   83.18    4.32
   0  -5   3   91.26    3.66
   1   5  -3   75.43    3.28
   1   5  -3   74.55    2.87
   1   5  -3   72.46    3.28
  -1   5   3   74.50    3.31
   1  -5   3   71.44    2.80
  -1   5   3   73.78    2.71
  -1   5   3   67.09    3.31
   1   5  -3   73.66    2.73
   1  -5  -3   63.42    2.78
   1   5   3   64.87    2.71
  -1   5  -3   66.30    3.32
  -1   5  -3   64.84    2.89
  -1  -5   3   65.06    2.76
  -1   5  -3   64.20    3.33
   2   5  -3  492.97   22.50
   2   5  -3  509.13   22.50
   2   5  -3  490.63   18.42
   2  -5   3  498.29   18.92
  -2   5   3  517.33   22.59
  -2   5   3  498.48   22.58
   2   5  -3  518.56   19.64
  -2   5   3  483.26   18.89
   2   5  -3  476.07   17.51
   2  -5  -3  486.03   18.92
   2   5   3  463.38   18.41
  -2   5  -3  474.24   19.69
  -2   5  -3  486.11   22.61
  -2   5  -3  456.50   22.58
   2   5   3  475.40   17.51
   3   5  -3  259.20    9.55
   3   5  -3  259.29   11.57
  -3   5   3  246.99   11.70
   3  -5   3  237.91    9.80
  -3   5   3  254.62    9.80
   3   5  -3  253.35   11.57
  -3   5  -3  250.34   11.73
   3   5   3  248.36   10.11
   3  -5  -3  244.86    9.81
   3   5   3  254.88    9.55
   4   5  -3   18.05    0.87
   4   5  -3   18.04    0.83
   4  -5   3   18.49    0.87
  -4   5   3   17.67    0.87
   4   5   3   14.56    0.85
   4  -5  -3   15.25    0.86
  -4   5  -3   14.74    0.83
   5   5  -3   17.64    0.88
  -5   5   3   16.45    0.90
   5  -5   3   17.49    0.89
   5   5  -3   17.26    0.84
   5   5   3   15.52    0.88
   5  -5  -3   16.66    0.92
  -5   5  -3   15.98    0.87
  -6   5   3   50.90    2.12
   6   5  -3   52.46    2.15
   6  -5   3   50.06    2.11
   6  -5  -3   45.35    2.10
   6   5   3   44.00    2.13
  -6   5  -3   46.35    2.09
  -7   5   3    2.37    0.42
   7   5  -3    3.34    0.46
   7   5  -3    2.81    0.33
   7  -5   3    3.01    0.48
   7  -5  -3    2.81    0.44
   7   5   3    2.58    0.46
  -7   5  -3    3.40    0.45
   8  -5   3   66.17    3.11
  -8   5   3   72.37    3.10
   8   5  -3   74.46    3.17
   8  -5   3   71.90    3.08
   8   5  -3   72.62    2.94
   8  -5  -3   69.48    3.32
   8  -5  -3   70.52    3.12
  -8   5  -3   78.38    3.12
   8   5   3   70.47    2.87
   8  -5  -3   73.27    3.09
   8   5   3   76.03    3.19
   9   5  -3    8.15    0.56
   9  -5   3    7.68    0.74
   9   5  -3    8.04    0.50
  -9   5   3    8.89    0.70
   9   5  -3    8.61    0.69
   9  -5   3    8.13    0.67
   9  -5  -3    6.98    0.68
   9  -5  -3    6.94    0.79
   9  -5  -3    7.97    0.70
   9   5   3    7.98    0.70
   9   5   3    7.77    0.47
  -9   5  -3    7.65    0.71
 -10   5   3   21.11    1.25
  10  -5   3   20.90    1.17
  10  -5   3   22.41    1.28
  10  -5   3   21.27    1.29
  10   5  -3   22.42    1.30
  10   5  -3   21.68    1.04
  10   5   3   22.61    1.27
  10  -5  -3   21.15    1.30
  10  -5  -3   19.39    1.19
  10   5   3   20.30    0.99
 -10   5  -3   22.69    1.24
  10  -5  -3   21.96    1.33
 -11   5   3    0.10    0.36
  11  -5   3   -0.28    0.43
  11  -5   3    0.43    0.34
  11   5  -3    0.25    0.28
  11   5  -3    0.20    0.38
  11  -5  -3   -0.04    0.39
  11  -5  -3    0.22    0.38
  11   5   3    0.20    0.42
 -11   5  -3   -0.06    0.31
  12  -5   3    4.82    0.67
  12  -5   3    4.96    0.85
  12   5  -3    4.87    0.57
  12  -5   3    5.93    0.57
  12   5  -3    5.10    0.81
  12   5  -3    4.53    0.70
 -12   5   3    5.68    0.73
  12  -5  -3    4.62    0.53
 -12   5  -3    4.60    0.69
  12  -5  -3    4.74    0.68
  12   5   3    5.24    0.83
  12  -5  -3    4.54    0.85
  13  -5   3   31.24    1.67
  13   5  -3   28.56    0.98
  13   5  -3   29.33    1.44
  13  -5   3   27.61    1.59
  13  -5   3   30.87    1.35
  13  -5   3   30.93    1.78
  13   5  -3   28.77    1.37
  13   5  -3   31.86    1.71
  13  -5  -3   29.55    1.31
  13  -5  -3   32.29    1.79
  13  -5  -3   28.86    1.69
  13   5   3   28.37    1.36
  13   5   3   31.17    1.73
  14  -5   3   14.86    1.20
  14  -5   3   18.11    0.93
  14  -5   3   17.31    1.09
  14  -5   3   16.54    1.28
  14   5  -3   15.74    1.17
  14   5  -3   15.60    0.99
  14  -5  -3   16.59    1.13
  14  -5  -3   16.47    0.88
  14   5   3   15.22    0.97
  14  -5  -3   15.48    1.25
  14  -5  -3   15.78    1.29
  14   5   3   17.45    1.22
  15  -5   3    9.72    1.05
  15  -5   3   12.13    0.79
  15   5  -3   11.31    0.88
  15  -5   3   12.42    1.03
  15  -5  -3   12.94    1.10
  15  -5  -3   14.47    1.15
  15   5   3   13.66    0.92
  15  -5  -3   12.73    0.77
  16   5  -3   11.15    0.87
  16  -5   3   11.81    0.95
  16  -5   3   10.30    0.70
  16  -5  -3   11.42    0.66
  16   5   3   10.62    0.85
  16  -5  -3   11.89    1.01
  17  -5   3    2.65    0.46
  17   5  -3    2.04    0.47
  17   5   3    3.66    0.64
  17  -5  -3    2.65    0.52
  18  -5   3    5.17    0.65
  18   5  -3    5.71    0.66
 -18   5  -3    6.50    0.66
  18  -5  -3    6.15    0.53
  18  -5  -3    5.50    0.71
  18   5   3    5.70    0.65
 -19   5  -3    2.77    0.46
  19   5   3    2.02    0.36
  19  -5  -3    2.52    0.37
   0   6  -3  178.48    8.24
   0   6  -3  178.13    8.23
   0   6  -3  182.46    6.77
   0   6  -3  167.30    6.88
   0   6   3  181.79    8.19
   0   6  -3  176.24    7.19
   0  -6   3  172.72    6.91
   0  -6  -3  174.37    6.90
   0   6   3  172.81    8.20
   0   6   3  183.09    6.75
  -1   6   3   78.02    3.59
   1   6  -3   82.17    3.55
  -1   6   3   77.78    3.57
   1   6  -3   78.01    3.11
   1   6  -3   78.32    3.55
   1   6  -3   78.90    2.80
  -1   6   3   74.87    2.94
   1  -6   3   79.09    3.04
   1   6  -3   75.27    2.96
  -1   6   3   72.35    2.97
  -1  -6   3   68.08    2.99
  -1   6  -3   74.89    3.61
  -1   6  -3   67.93    3.13
  -1   6  -3   71.28    3.00
   1  -6  -3   72.86    3.03
   1   6   3   75.36    2.80
   1   6   3   72.05    2.95
  -1   6  -3   72.67    3.59
   1   6   3   74.38    3.14
  -2   6   3    9.21    0.51
   2   6  -3    8.16    0.46
   2   6  -3    8.56    0.48
  -2   6   3    8.58    0.60
   2   6  -3    8.85    0.55
   2   6  -3    8.61    0.49
   2   6  -3    8.78    0.53
   2   6  -3    8.89    0.47
   2  -6   3    8.27    0.53
  -2   6   3    8.90    0.50
  -2   6   3    8.37    0.64
   2   6   3    7.82    0.45
  -2   6  -3    7.99    0.52
   2   6   3    8.01    0.51
   2  -6  -3    8.88    0.58
  -2   6  -3    8.86    0.63
  -2   6  -3   10.06    0.68
   2   6   3    8.67    0.56
  -2  -6   3    7.61    0.45
   3   6  -3   64.77    2.57
  -3   6   3   62.86    2.55
   3   6  -3   63.00    2.36
  -3   6   3   60.71    3.06
   3   6  -3   62.77    2.50
   3   6  -3   61.49    2.63
   3  -6   3   63.47    2.58
   3   6   3   63.16    2.50
   3   6   3   60.84    2.64
  -3   6  -3   62.28    2.56
   3  -6  -3   63.08    2.59
  -3   6  -3   54.72    3.06
  -4   6   3   56.51    2.40
   4   6  -3   57.63    2.46
   4  -6   3   54.41    2.40
   4   6  -3   58.56    2.34
   4  -6  -3   57.24    2.42
   4   6   3   56.80    2.46
  -4   6  -3   57.40    2.41
   4   6   3   58.41    2.34
   5   6  -3    6.19    0.55
  -5   6   3    7.14    0.59
   5  -6   3    7.02    0.61
   5   6  -3    6.29    0.54
   5  -6  -3    8.25    0.64
   5   6   3    7.10    0.57
  -5   6  -3    8.99    0.60
   6   6  -3   29.05    1.32
   6   6  -3   27.61    1.19
   6   6  -3   27.47    1.37
   6  -6   3   28.18    1.38
  -6   6   3   28.55    1.37
  -6   6  -3   29.00    1.38
   6   6   3   28.11    1.40
   6  -6  -3   29.23    1.39
   7  -6   3    3.48    0.52
   7   6  -3    4.08    0.35
  -7   6   3    4.38    0.55
   7   6  -3    4.73    0.52
   7   6   3    3.52    0.50
  -7   6  -3    4.81    0.50
   7  -6  -3    4.39    0.50
   8   6  -3   16.87    0.98
   8  -6   3   16.54    0.96
  -8   6   3   15.96    0.97
   8   6  -3   16.45    0.81
  -8   6  -3   16.16    0.97
   8  -6  -3   16.44    0.97
   8   6   3   16.27    1.00
  -9   6   3   49.39    2.34
   9   6  -3   52.51    2.16
   9  -6   3   57.33    2.45
   9  -6   3   47.66    2.31
   9   6  -3   53.33    2.40
   9   6  -3   50.51    2.18
  -9   6  -3   50.36    2.36
   9  -6  -3   51.86    2.34
   9   6   3   50.36    2.40
 -10   6   3   34.25    1.75
  10  -6   3   34.30    1.81
  10  -6   3   34.19    1.80
  10   6  -3   35.67    1.54
  10   6  -3   35.98    1.80
  10   6  -3   33.17    1.50
  10  -6   3   32.75    1.68
  10  -6  -3   32.46    1.71
  10  -6  -3   32.21    1.83
  10   6   3   36.92    1.80
 -10   6  -3   34.00    1.74
  11   6  -3   30.27    1.42
  11   6  -3   31.29    1.70
  11   6  -3   29.79    0.99
  11  -6   3   27.96    1.68
 -11   6   3   29.35    1.66
  11  -6   3   32.01    1.74
  11  -6  -3   30.66    1.60
 -11   6  -3   32.11    1.68
  11   6   3   34.22    1.72
  11  -6  -3   33.21    1.76
  12   6  -3    3.31    0.65
  12  -6   3    2.90    0.43
  12   6  -3    3.35    0.61
  12  -6   3    2.15    0.64
  12  -6   3    3.30    0.60
 -12   6   3    3.87    0.66
  12   6  -3    3.20    0.44
  12  -6  -3    2.35    0.55
  12   6   3    2.36    0.55
  12  -6  -3    3.24    0.48
  12  -6  -3    3.46    0.67
 -12   6  -3    4.10    0.68
  13  -6   3   45.12    2.12
  13  -6   3   36.48    1.96
  13  -6   3   39.88    2.12
  13   6  -3   40.55    1.96
  13   6  -3   37.87    1.69
  13   6  -3   42.75    2.10
  13  -6   3   40.26    1.65
  13  -6  -3   37.47    2.09
  13  -6  -3   36.64    1.60
  13   6   3   36.38    1.66
  13  -6  -3   41.55    2.13
  13   6   3   39.29    2.10
  14  -6   3    9.68    0.85
  14   6  -3   10.55    0.79
  14  -6   3    9.33    0.97
  14   6  -3    9.32    0.97
  14  -6   3    8.73    0.68
  14  -6   3    8.91    1.04
  14   6   3    9.58    1.01
  14   6   3    9.91    0.76
  14  -6  -3    8.75    0.88
  14  -6  -3    7.49    1.03
  14  -6  -3    8.90    0.63
  14  -6  -3    9.19    1.04
  15  -6   3   21.19    1.33
  15  -6   3   21.29    1.43
  15   6  -3   20.35    1.14
  15  -6   3   21.30    1.01
  15  -6  -3   20.32    1.43
  15  -6  -3   20.70    1.44
  15   6   3   19.77    1.13
  16   6  -3    4.84    0.68
  16  -6   3    4.32    0.78
  16   6   3    4.46    0.65
  16  -6  -3    5.27    0.84
  17  -6   3    2.45    0.48
  17   6  -3    2.09    0.45
  17   6   3    1.91    0.43
  17  -6  -3    2.00    0.50
  18  -6   3    3.09    0.48
  18   6  -3    3.59    0.59
  18   6   3    3.91    0.59
  18  -6  -3    3.46    0.57
 -18   6  -3    4.17    0.62
   0   7  -3   44.74    2.16
   0   7   3   44.56    2.11
   0  -7  -3   41.08    1.83
   0   7   3   45.16    1.72
   0   7   3   45.81    2.12
   0   7  -3   46.55    2.18
   0   7  -3   44.10    1.83
   0  -7   3   41.98    1.84
   0   7  -3   42.08    1.90
   0   7   3   44.31    1.82
   1   7  -3    9.78    0.60
   1   7  -3    9.60    0.52
  -1   7   3   10.12    0.61
   1   7  -3    9.89    0.61
   1   7  -3   10.81    0.58
   1   7  -3   10.39    0.56
  -1   7   3    9.82    0.56
   1  -7   3    9.28    0.58
  -1   7   3   11.59    0.66
   1   7  -3   10.13    0.51
   1   7   3    7.98    0.59
  -1   7  -3    7.95    0.51
  -1   7  -3    7.87    0.55
  -1   7  -3    8.98    0.66
  -1  -7   3    8.47    0.51
   1   7   3    8.23    0.54
  -1   7  -3    8.82    0.63
   1  -7  -3    7.39    0.55
   1   7   3    8.43    0.49
   2   7  -3   93.54    3.54
   2   7  -3   96.23    3.96
  -2   7   3   97.51    3.72
  -2   7   3  100.52    4.57
   2   7  -3   95.31    3.75
   2   7  -3   98.22    4.43
   2  -7   3   95.76    3.85
  -2   7   3   92.46    3.79
   2   7  -3   97.59    4.42
  -2   7   3   95.30    4.54
   2   7  -3   97.68    3.92
   2   7   3   94.05    3.54
   2  -7  -3   93.39    3.85
   2   7   3   94.62    3.74
  -2   7  -3   88.38    3.81
   2   7   3   91.65    3.96
   3   7  -3   59.33    2.37
   3   7  -3   64.38    2.67
   3   7  -3   60.82    2.52
  -3   7   3   61.32    3.08
   3  -7   3   62.32    2.60
   3   7  -3   61.87    2.58
  -3   7   3   61.08    2.56
   3   7   3   61.13    2.67
   3   7   3   63.30    2.53
  -3   7  -3   63.93    2.58
   3  -7  -3   63.40    2.61
   4  -7   3   17.11    0.93
   4   7  -3   18.68    0.89
   4   7  -3   19.49    0.80
  -4   7   3   19.36    0.94
   4   7  -3   19.22    0.96
  -4   7  -3   14.64    0.88
   4   7   3   15.55    0.93
   4   7   3   16.65    0.89
   4  -7  -3   16.19    0.95
   5   7  -3    4.52    0.49
   5   7  -3    4.31    0.29
   5  -7   3    5.56    0.56
  -5   7   3    3.72    0.45
   5   7  -3    4.77    0.45
  -5   7  -3    4.81    0.47
   5   7   3    4.98    0.51
   5  -7  -3    4.92    0.51
  -6   7   3   27.74    1.44
  -6   7   3   32.81    1.50
   6   7  -3   31.54    1.44
   6   7  -3   28.18    1.29
   6  -7   3   30.70    1.50
   6   7  -3   30.80    1.52
   6  -7  -3   34.81    1.55
   6   7   3   33.24    1.55
  -6   7  -3   34.70    1.52
   7   7  -3    2.83    0.48
   7   7  -3    2.86    0.30
   7  -7   3    3.00    0.46
  -7   7   3    3.51    0.53
   7  -7  -3    3.71    0.50
  -7   7  -3    4.41    0.55
   7   7   3    4.46    0.53
   8   7  -3   75.47    3.25
  -8   7   3   74.60    3.19
   8  -7   3   75.38    3.19
   8   7  -3   69.40    2.94
  -8   7  -3   69.92    3.16
   8  -7  -3   75.81    3.21
   8   7   3   74.62    3.26
   9   7  -3    7.79    0.47
  -9   7   3    5.35    0.65
   9  -7   3    6.73    0.67
   9   7  -3    6.23    0.35
   9   7  -3    4.55    0.64
   9   7   3    5.32    0.67
   9  -7  -3    5.60    0.67
  -9   7  -3    6.85    0.68
  10   7  -3   39.58    2.03
  10  -7   3   35.49    1.92
 -10   7   3   41.05    2.00
  10   7   3   42.89    2.05
 -10   7  -3   42.86    1.99
  10  -7  -3   39.08    1.96
 -11   7   3   56.42    2.58
  11   7  -3   54.32    2.43
  11   7  -3   60.79    2.64
  11  -7   3   54.49    2.70
  11  -7  -3   49.78    2.50
  11  -7  -3   50.01    2.68
 -11   7  -3   50.47    2.53
  11   7   3   55.90    2.65
  12   7  -3    3.70    0.50
  12  -7   3    3.58    0.69
  12   7  -3    6.04    0.75
  12   7  -3    4.19    0.72
  12  -7   3    3.46    0.65
  12  -7   3    4.03    0.50
  12   7   3    4.99    0.46
  12   7   3    3.76    0.72
  12  -7  -3    5.90    0.77
  13   7  -3    8.18    0.86
  13  -7   3   10.71    1.07
  13   7  -3    7.78    0.69
  13  -7   3    9.08    0.88
  13   7  -3    9.63    0.91
  13  -7   3    8.09    0.61
  13   7   3    9.35    0.93
  13  -7  -3    9.46    0.91
  13   7   3    8.42    0.64
  14  -7   3   16.27    1.11
  14   7  -3   14.45    0.92
  14   7  -3   14.62    1.08
  14  -7   3   13.30    1.21
  14  -7   3   15.25    1.26
  14  -7  -3   13.28    1.09
  14   7   3   15.81    0.90
  15   7  -3    3.57    0.51
  15  -7   3    3.80    0.69
  15  -7   3    4.74    0.82
  15  -7  -3    3.55    0.71
  15   7   3    4.60    0.63
  15  -7  -3    3.46    0.76
  16  -7   3   16.68    1.12
  16   7  -3   15.47    0.95
  16   7   3   15.43    0.93
  16  -7  -3   14.84    1.15
  17   7  -3    1.03    0.43
  17  -7   3    0.14    0.45
  17   7   3   -0.15    0.36
  17  -7  -3    0.88    0.52
 -17   7  -3   -0.08    0.44
  18   7  -3    3.05    0.45
  18  -7  -3    3.96    0.54
  18   7   3    3.18    0.56
 -18   7  -3    4.15    0.60
   0   8   3    0.94    0.19
   0   8  -3    1.26    0.25
   0   8  -3    1.10    0.32
   0   8   3    1.76    0.28
   0   8  -3    1.29    0.25
   0   8   3    1.50    0.23
   0   8  -3    1.31    0.25
   0   8   3    1.31    0.30
   0   8  -3    1.59    0.36
   0  -8   3    1.25    0.26
   1  -8   3   19.93    0.96
   1   8  -3   20.49    0.89
   1   8  -3   19.93    1.01
  -1   8   3   21.03    1.09
   1   8  -3   19.76    1.01
  -1   8   3   19.45    1.05
   1   8  -3   21.08    0.94
  -1   8   3   20.11    0.93
   1   8  -3   21.17    0.97
   1  -8  -3   18.51    0.96
  -1   8  -3   16.23    1.10
  -1   8  -3   18.19    1.09
  -1   8  -3   20.21    0.96
   1   8   3   17.77    0.95
   1   8   3   17.25    0.87
   1   8   3   18.41    1.05
   2   8  -3   50.03    2.16
  -2   8   3   42.49    2.42
  -2   8   3   49.15    2.42
   2   8  -3   49.10    1.91
   2   8  -3   51.60    2.06
   2  -8   3   50.52    2.10
   2   8  -3   47.63    2.06
  -2   8   3   49.43    2.01
  -2   8  -3   48.49    2.04
   2   8   3   50.70    2.03
   2   8   3   47.95    2.16
   2   8   3   49.94    1.91
   2  -8  -3   49.77    2.10
  -2   8  -3   43.38    2.44
   3  -8   3   11.08    0.72
   3   8  -3   10.92    0.56
   3   8  -3   10.71    0.71
   3   8  -3   11.27    0.60
  -3   8   3    7.99    0.76
  -3   8   3    9.98    0.62
   3   8  -3   10.11    0.68
  -3   8   3   10.19    0.64
  -3   8   3   10.24    0.63
  -3   8  -3   11.09    0.67
   3  -8  -3   11.51    0.73
  -3   8  -3   11.13    0.64
   3   8   3   11.44    0.66
   3   8   3   11.17    0.72
   3   8   3   11.32    0.60
   4   8  -3   26.87    1.23
   4  -8   3   26.95    1.28
   4   8  -3   24.63    1.07
  -4   8   3   26.81    1.23
   4   8  -3   25.73    1.27
   4   8  -3   24.74    1.11
  -4   8   3   24.82    1.21
  -4   8  -3   25.54    1.22
   4  -8  -3   24.82    1.26
  -4   8  -3   24.94    1.23
   4   8   3   26.06    1.23
   4   8   3   24.72    1.28
   5   8  -3   18.97    1.01
  -5   8   3   17.90    0.94
   5   8  -3   17.90    0.80
   5   8  -3   19.30    0.95
   5   8  -3   16.98    0.77
   5  -8   3   19.06    1.04
  -5   8   3   20.15    1.00
   5   8   3   17.53    0.97
   5   8   3   15.62    0.99
  -5   8  -3   15.97    0.93
  -5   8  -3   17.58    0.99
   5  -8  -3   17.10    1.00
   6   8  -3   21.63    0.97
   6   8  -3   22.76    1.23
  -6   8   3   20.77    1.13
  -6   8   3   21.47    1.16
   6   8  -3   22.50    1.14
   6   8  -3   19.98    0.95
   6  -8   3   21.83    1.19
   6  -8  -3   25.77    1.24
  -6   8  -3   26.53    1.23
   6   8   3   25.24    1.24
  -6   8  -3   23.40    1.16
  -7   8   3   75.92    3.22
   7  -8   3   75.98    3.24
  -7   8   3   71.51    3.15
   7   8  -3   77.92    3.30
   7  -8  -3   72.52    3.24
   7   8   3   75.38    3.31
  -7   8  -3   74.34    3.21
  -8   8   3   24.02    1.31
   8  -8   3   23.11    1.28
   8   8  -3   23.40    1.30
  -8   8  -3   22.45    1.28
   8  -8  -3   24.10    1.33
   8   8   3   23.92    1.33
   9  -8   3    3.00    0.57
  -9   8   3    3.16    0.59
   9   8  -3    3.65    0.60
   9   8   3    2.82    0.52
   9  -8  -3    3.37    0.54
  -9   8  -3    4.33    0.62
  10   8  -3    0.64    0.43
 -10   8   3    0.54    0.39
  10   8  -3    0.78    0.52
  10  -8   3    1.37    0.44
 -10   8  -3    1.39    0.44
  10  -8  -3    0.81    0.41
  10   8   3    0.83    0.44
  10   8   3    1.29    0.56
  11   8  -3   18.54    1.27
 -11   8   3   17.20    1.14
  11   8  -3   18.84    1.42
  11  -8   3   16.87    1.14
  11   8  -3   19.24    1.27
  11  -8   3   18.21    1.26
 -11   8  -3   17.24    1.19
  11   8   3   18.81    1.25
  11   8   3   17.08    1.22
  11  -8  -3   19.02    1.20
  12   8  -3   11.46    0.98
  12  -8   3   12.14    1.03
  12   8  -3   13.82    1.10
  12   8  -3   12.78    0.73
  12   8   3   12.08    0.67
  12   8   3   12.72    1.05
  12   8   3   11.42    0.66
  13   8  -3   29.11    1.72
  13   8  -3   31.55    1.66
  13   8  -3   31.99    1.38
  13  -8   3   30.42    1.78
  13   8   3   31.24    1.82
  13   8   3   32.50    1.35
  13  -8  -3   28.25    1.80
  14   8  -3   18.73    1.33
  14   8  -3   22.00    1.10
  14   8   3   21.04    1.06
  15   8  -3    6.35    0.67
  15  -8   3    6.59    0.94
  15  -8  -3    5.57    0.95
  15   8   3    5.80    0.65
  16  -8   3    2.30    0.56
  16   8  -3    2.17    0.41
 -16   8  -3    1.92    0.45
  16   8   3    1.44    0.37
  16  -8  -3    0.46    0.57
  17  -8   3    3.36    0.52
  17   8  -3    2.23    0.42
  17   8   3    3.54    0.39
  17  -8  -3    4.87    0.76
 -17   8  -3    4.19    0.60
  17   8   3    3.50    0.35
  17   8   3    3.80    0.56
  18   8  -3    2.18    0.37
  18  -8  -3    3.08    0.53
  18   8   3    1.90    0.34
 -18   8  -3    1.74    0.36
   0   9   3    0.62    0.13
   0   9   3    0.08    0.19
   0   9  -3    0.33    0.29
   0   9  -3    0.31    0.19
   0   9   3    0.21    0.12
   0   9  -3    0.18    0.19
   0   9  -3    0.22    0.16
   0   9   3   -0.03    0.15
   0   9   3    0.22    0.26
   0   9  -3   -0.12    0.20
   0  -9   3    0.30    0.23
   1  -9   3   21.53    1.07
   1   9  -3   21.48    1.03
   1   9  -3   22.23    1.09
  -1   9   3   22.48    1.15
  -1   9   3   20.39    0.99
   1   9  -3   22.04    1.10
   1   9  -3   22.15    1.07
  -1   9   3   20.15    1.16
  -1   9   3   23.57    1.06
   1   9  -3   22.44    0.99
   1   9  -3   21.52    0.97
  -1   9  -3   20.62    1.01
  -1   9  -3   21.81    1.07
   1   9   3   22.06    1.05
  -1   9  -3   20.74    1.19
   1   9   3   22.08    0.98
   1  -9  -3   21.08    1.07
   1   9   3   21.58    0.94
  -1   9  -3   20.82    1.21
   2   9  -3    9.26    0.70
   2   9  -3    9.82    0.56
   2   9  -3   10.49    0.58
  -2   9   3    9.57    0.63
   2   9  -3    9.19    0.67
   2   9  -3    8.89    0.51
  -2   9   3    9.20    0.68
  -2   9   3    9.82    0.57
   2  -9   3    9.69    0.68
  -2   9   3   10.69    0.73
   2  -9  -3   10.68    0.70
   2   9   3   11.50    0.68
   2   9   3   10.31    0.57
  -2   9  -3   10.10    0.75
  -2   9  -3    9.48    0.59
  -2   9  -3   10.83    0.70
   2   9   3   10.39    0.71
  -3   9   3   39.84    2.05
   3   9  -3   36.93    1.70
   3   9  -3   36.90    1.65
  -3   9   3   37.31    1.69
   3  -9   3   37.96    1.75
   3   9  -3   39.52    1.82
   3   9  -3   37.32    1.58
   3   9  -3   39.31    1.60
  -3   9   3   36.16    1.65
   3  -9  -3   41.17    1.79
   3   9   3   39.76    1.60
  -3   9  -3   37.96    1.69
   3   9   3   38.98    1.71
   3   9   3   39.93    1.83
  -3   9  -3   38.25    1.71
   4  -9   3   27.52    1.46
  -4   9   3   28.98    1.36
  -4   9   3   29.27    1.38
   4   9  -3   28.99    1.30
  -4   9   3   27.52    1.40
   4   9  -3   29.22    1.48
   4   9  -3   28.69    1.41
   4   9  -3   28.56    1.24
  -4   9  -3   31.54    1.43
   4   9   3   33.19    1.52
   4   9   3   32.70    1.44
  -4   9  -3   33.80    1.42
   4  -9  -3   32.29    1.49
   5  -9   3    4.44    0.53
   5   9  -3    4.39    0.29
   5   9  -3    3.78    0.51
   5   9  -3    4.27    0.28
   5   9  -3    5.30    0.55
  -5   9   3    4.37    0.46
  -5   9   3    4.32    0.53
  -5   9  -3    5.29    0.48
   5  -9  -3    4.14    0.53
  -5   9  -3    4.99    0.53
   5   9   3    5.26    0.55
   5   9   3    4.62    0.49
  -6   9   3    3.72    0.52
  -6   9   3    2.23    0.41
   6   9  -3    3.21    0.57
   6   9  -3    2.91    0.43
   6  -9   3    2.61    0.48
   6  -9  -3    2.98    0.50
   6   9   3    3.25    0.52
  -6   9  -3    3.85    0.52
  -6   9  -3    2.47    0.42
  -7   9   3   20.40    1.15
  -7   9   3   21.65    1.18
   7   9  -3   20.43    1.19
   7  -9   3   20.43    1.18
  -7   9  -3   20.74    1.17
   7  -9  -3   20.01    1.19
   7   9   3   20.17    1.20
   8  -9   3   37.52    1.93
   8   9  -3   38.04    1.95
  -8   9   3   41.06    1.93
   8   9   3   40.52    1.98
  -8   9  -3   39.72    1.92
   8  -9  -3   39.48    1.96
  -9   9   3    7.05    0.72
   9  -9   3    6.63    0.74
   9   9  -3    4.47    0.84
   9   9  -3    8.06    0.85
  -9   9  -3    8.14    0.75
   9   9   3    7.90    0.94
   9   9   3    9.15    0.80
   9  -9  -3    8.38    0.79
  10   9  -3    9.31    1.00
  10   9  -3    8.50    0.84
 -10   9   3    9.03    0.81
  10  -9   3    7.64    0.78
  10   9  -3    7.22    0.85
  10   9   3    6.89    0.80
  10  -9  -3    7.56    0.79
  10   9   3    6.99    0.84
 -10   9  -3    6.99    0.77
  10   9   3    8.09    0.97
  11   9  -3    6.46    0.47
  11   9  -3    6.77    0.91
  11   9  -3    6.63    0.82
  11   9  -3    5.15    0.75
  11   9   3    6.55    0.88
  11  -9  -3    5.19    0.71
  11   9   3    6.26    0.39
  11   9   3    6.45    0.81
  11   9   3    6.36    0.92
  12   9  -3    0.63    0.56
  12   9  -3    1.29    0.30
  12  -9   3    1.66    0.52
  12   9  -3    1.39    0.52
  12   9  -3    1.33    0.55
  12   9   3    0.80    0.60
  12   9   3    1.21    0.26
  12   9   3    1.49    0.27
  12   9   3    1.62    0.53
  13  -9   3    1.32    0.51
  13   9  -3    1.61    0.58
  13   9  -3    1.43    0.35
  13   9   3    1.80    0.29
  13   9   3    1.36    0.32
  14   9  -3    5.53    0.87
  14   9  -3    5.84    0.59
  14   9   3    5.93    0.56
 -14   9  -3    4.63    0.66
  14   9   3    5.70    0.48
  15   9  -3   13.60    1.06
  15  -9   3   14.60    1.21
  15   9  -3   13.66    0.85
 -15   9  -3   13.85    0.93
  15   9   3   14.73    0.85
  15   9   3   14.81    0.71
  16  -9   3    2.78    0.58
  16   9  -3    3.24    0.56
  16  -9  -3    3.27    0.66
  16   9   3    3.91    0.38
 -16   9  -3    3.99    0.61
  16   9   3    3.54    0.32
  16   9   3    2.99    0.43
  17   9  -3    0.87    0.34
  17  -9   3    1.11    0.46
 -17   9   3    1.54    0.37
 -17   9  -3    1.82    0.39
  17   9   3    1.63    0.36
  17   9   3    1.24    0.19
  17   9   3    1.06    0.16
  17  -9  -3    0.15    0.45
  18   9  -3    7.35    0.55
  18  -9  -3    7.77    0.62
  18   9   3    6.71    0.51
   0  10  -3   50.29    2.13
   0  10   3   49.67    2.03
   0  10  -3   48.40    2.39
   0  10  -3   47.50    2.39
   0  10  -3   49.76    1.97
   0  10   3   48.69    2.09
   0  10   3   50.93    1.98
   0  10  -3   47.22    2.04
   1  10  -3   45.23    1.78
   1 -10   3   41.63    1.92
   1  10  -3   43.88    2.05
  -1  10   3   42.86    1.83
  -1  10   3   43.44    1.76
  -1  10   3   41.76    2.12
   1  10  -3   41.71    2.05
   1  10  -3   41.52    1.80
  -1  10   3   40.42    2.12
   1  10  -3   43.82    1.91
  -1  10   3   42.33    1.88
  -1  10  -3   42.73    2.19
   1  10   3   44.13    1.78
   1  10   3   44.99    1.91
  -1  10  -3   45.80    1.86
   1  10   3   44.49    1.78
  -1  10  -3   43.25    2.20
  -1  10  -3   46.80    1.92
  -2  10   3    0.98    0.25
   2 -10   3    1.12    0.33
  -2  10   3    0.71    0.31
   2  10  -3    0.83    0.20
   2  10  -3    0.86    0.25
   2  10  -3    0.81    0.18
  -2  10   3    0.20    0.24
  -2  10   3    0.69    0.22
   2  10  -3    1.13    0.35
   2  10   3    0.97    0.32
   2  10   3    0.58    0.26
  -2  10  -3    0.68    0.29
   2 -10  -3    0.67    0.33
  -2  10  -3    0.31    0.25
   2  10   3    0.80    0.34
  -2  10  -3    1.15    0.28
   2  10   3    0.88    0.17
   3  10  -3   36.07    1.59
   3  10  -3   36.72    1.66
  -3  10   3   37.07    1.64
  -3  10   3   36.12    1.95
   3 -10   3   37.37    1.73
   3  10  -3   35.29    1.51
   3  10  -3   37.27    1.55
  -3  10   3   36.12    1.62
   3  10  -3   38.32    1.76
  -3  10  -3   35.07    1.63
   3  10   3   34.79    1.64
  -3  10  -3   37.58    1.67
   3  10   3   37.38    1.77
   3  10   3   35.54    1.54
   3 -10  -3   35.22    1.72
  -4  10   3    5.95    0.54
   4  10  -3    7.12    0.70
   4  10  -3    6.32    0.60
   4  10  -3    6.40    0.38
  -4  10   3    6.84    0.57
   4 -10   3    6.16    0.64
   4  10   3    7.00    0.65
   4  10   3    7.78    0.63
   4 -10  -3    6.59    0.63
  -4  10  -3    6.33    0.54
   5  10  -3   71.64    3.00
   5 -10   3   69.93    3.10
   5  10  -3   74.93    3.17
  -5  10   3   69.26    3.00
   5  10   3   68.95    2.99
  -5  10  -3   68.77    3.01
   5  10   3   76.40    3.19
   5 -10  -3   72.83    3.13
  -5  10  -3   68.70    3.02
  -6  10   3   17.32    1.10
   6  10  -3   17.82    1.09
   6 -10   3   19.60    1.18
   6  10  -3   19.97    1.16
  -6  10   3   20.23    1.09
   6 -10  -3   20.71    1.21
   6  10   3   22.04    1.20
  -6  10  -3   20.20    1.12
  -6  10  -3   20.16    1.11
   7  10  -3    4.13    0.60
  -7  10   3    3.24    0.54
   7 -10   3    4.22    0.62
  -7  10   3    3.37    0.50
   7  10   3    3.95    0.60
   7 -10  -3    2.77    0.54
  -7  10  -3    3.01    0.55
  -7  10  -3    3.00    0.49
  -8  10   3   36.13    1.76
   8 -10   3   34.52    1.81
  -8  10   3   34.36    1.78
   8  10  -3   38.10    1.88
   8  10  -3   39.36    2.08
  -8  10  -3   34.43    1.78
   8 -10  -3   33.82    1.84
   8  10   3   37.01    1.87
   8  10   3   35.77    2.07
   9  10  -3   17.65    0.78
   9  10  -3   19.29    1.22
   9 -10   3   18.00    1.20
  -9  10   3   18.15    1.17
   9  10  -3   17.06    1.39
   9  10  -3   18.31    1.22
   9 -10  -3   20.77    1.22
   9  10   3   18.46    1.23
  -9  10  -3   19.64    1.20
   9  10   3   20.13    1.25
   9  10   3   19.98    1.46
  10  10  -3    0.37    0.57
 -10  10   3    0.64    0.42
  10  10  -3    0.53    0.52
  10  10  -3    0.40    0.19
  10  10  -3    0.85    0.53
  10 -10   3    0.22    0.38
  10 -10   3    0.39    0.42
  10 -10  -3    1.29    0.47
  10  10   3    0.82    0.53
  10  10   3    1.09    0.64
  10 -10  -3    0.61    0.44
 -10  10  -3    0.70    0.32
  10  10   3    0.85    0.48
 -10  10  -3    0.99    0.40
  11  10  -3   17.59    0.80
  11  10  -3   19.11    1.32
  11  10  -3   16.08    1.41
  11  10  -3   17.51    1.27
  11  10   3   15.95    1.20
  11 -10  -3   16.00    1.09
  11  10   3   17.11    0.73
 -11  10  -3   15.82    1.00
  11  10   3   16.34    1.36
  11  10   3   17.09    1.18
  12  10  -3    6.87    0.52
  12  10  -3    6.19    0.80
  12  10  -3    6.02    1.02
  12  10  -3    7.16    0.98
 -12  10  -3    5.75    0.65
  12  10   3    6.65    1.05
  12  10   3    5.71    0.43
  12  10   3    5.30    0.88
  12  10   3    6.33    0.45
  12  10   3    5.51    0.81
  13  10  -3    4.76    0.53
  13  10  -3    5.15    0.81
  13  10   3    5.35    0.92
 -13  10  -3    5.80    0.69
  13  10   3    4.93    0.47
  13  10   3    4.57    0.42
  14  10  -3   23.40    1.43
  14  10  -3   22.72    1.10
  14  10   3   22.67    0.94
 -14  10  -3   21.88    1.23
  14  10   3   24.25    1.08
  15  10  -3    3.79    0.56
  15  10  -3    4.65    0.78
  15 -10   3    4.47    0.72
  15  10   3    5.86    0.36
 -15  10  -3    7.26    0.68
  15  10   3    5.07    0.39
  15  10   3    5.52    0.56
  16  10  -3    0.24    0.22
  16  10  -3    0.53    0.22
  16 -10   3    1.14    0.51
  16  10  -3    0.62    0.32
 -16  10  -3    0.85    0.45
  16 -10  -3    0.37    0.54
  16  10   3    0.02    0.28
  16  10   3    0.16    0.14
  16  10   3    0.61    0.16
  17  10  -3    5.50    0.51
  17 -10   3    4.15    0.67
  17  10   3    4.92    0.49
  17 -10  -3    4.66    0.71
   0  11  -3   99.65    3.68
   0  11   3   96.67    3.82
   0  11  -3   96.19    3.85
   0  11   3   93.63    3.87
   0  11  -3   95.99    3.90
   0  11  -3   93.22    4.52
   0  11  -3   94.17    4.52
   0  11   3   97.47    3.67
   1  11  -3   22.06    1.01
   1  11  -3   22.09    1.15
  -1  11   3   21.56    1.12
  -1  11   3   22.02    1.11
   1  11  -3   24.04    1.06
  -1  11   3   23.04    1.03
   1 -11   3   22.86    1.16
  -1  11   3   21.82    1.04
  -1  11   3   22.20    1.11
  -1  11  -3   20.08    1.19
  -1  11  -3   21.25    1.03
   1  11   3   21.10    1.02
  -1  11  -3   20.87    1.04
   1  11   3   19.04    1.09
   1  11   3   21.04    0.97
  -1  11  -3   21.57    1.15
  -1  11  -3   20.25    1.19
   2  11  -3    8.95    0.66
  -2  11   3    9.31    0.65
   2  11  -3   10.54    0.61
   2  11  -3    8.98    0.50
  -2  11   3    8.88    0.58
  -2  11   3    9.24    0.66
  -2  11   3    8.39    0.62
   2 -11   3    9.47    0.72
  -2  11  -3    8.36    0.69
   2  11   3    8.36    0.63
   2  11   3    7.93    0.44
   2  11   3    8.24    0.57
  -2  11  -3    8.38    0.70
  -2  11  -3    8.10    0.59
   3  11  -3   48.14    2.14
   3  11  -3   51.23    2.01
   3 -11   3   49.15    2.20
   3  11  -3   48.12    1.97
  -3  11   3   48.01    2.10
  -3  11   3   48.17    2.10
   3  11   3   48.43    2.27
   3 -11  -3   45.88    2.21
  -3  11  -3   49.00    2.15
   3  11   3   45.60    2.11
  -3  11  -3   48.77    2.12
  -4  11   3   15.91    0.90
   4  11  -3   16.35    0.97
   4  11  -3   14.77    0.72
   4 -11   3   15.71    0.98
   4  11  -3   16.00    1.02
   4  11   3   15.99    0.94
  -4  11  -3   16.34    0.97
  -4  11  -3   16.60    0.94
   4  11   3   16.18    1.03
   4 -11  -3   16.54    1.04
   5 -11   3   20.63    1.25
   5  11  -3   21.90    1.26
   5  11  -3   19.98    1.17
  -5  11   3   21.91    1.17
   5 -11  -3   22.55    1.28
   5  11   3   22.33    1.18
   5  11   3   23.01    1.29
  -5  11  -3   21.59    1.16
   6  11  -3   58.04    2.75
   6 -11   3   61.03    2.89
  -6  11   3   62.04    2.78
   6  11  -3   64.82    2.94
  -6  11  -3   65.39    2.79
   6 -11  -3   67.14    2.93
   6  11   3   68.27    2.97
  -7  11   3    3.89    0.52
   7 -11   3    3.39    0.63
   7  11  -3    3.31    0.62
   7  11  -3    4.63    0.78
  -7  11  -3    2.52    0.49
  -7  11  -3    2.77    0.49
   7  11   3    2.99    0.16
   7  11   3    2.37    0.56
   7 -11  -3    2.65    0.51
   7  11   3    3.52    0.74
   8  11  -3   11.51    0.56
  -8  11   3   11.47    0.89
   8  11  -3   10.38    1.12
   8  11  -3   12.80    0.98
   8  11  -3   10.28    0.94
   8 -11   3   12.52    0.98
   8 -11  -3   12.19    0.94
   8  11   3   13.32    1.02
  -8  11  -3   12.87    0.91
   8  11   3   11.22    0.96
   8  11   3   10.56    1.13
   9  11  -3   34.87    1.29
   9 -11   3   34.03    1.69
   9  11  -3   34.96    1.88
   9  11  -3   37.31    1.79
   9  11  -3   34.46    2.06
   9 -11   3   34.17    1.81
   9 -11  -3   32.75    1.82
   9  11   3   33.45    1.84
  -9  11  -3   30.39    1.72
   9 -11  -3   33.29    1.73
   9  11   3   32.75    1.75
   9  11   3   35.36    2.08
  10  11  -3    2.41    0.61
  10  11  -3    3.23    0.34
  10  11  -3    2.43    0.32
  10  11  -3    2.89    0.59
  10  11  -3    2.69    0.81
  10 -11   3    3.02    0.57
  10  11   3    3.70    0.68
  10  11   3    2.24    0.56
  10 -11  -3    3.74    0.60
  10  11   3    1.60    0.69
  11 -11   3   27.00    1.44
  11  11  -3   27.06    1.13
  11  11  -3   25.54    1.62
  11  11  -3   26.72    1.83
  11  11  -3   27.20    1.08
  11  11  -3   29.48    1.59
  11 -11  -3   27.81    1.48
  11  11   3   29.25    1.63
  11  11   3   24.92    1.53
  11  11   3   25.97    1.77
  11  11   3   25.23    1.05
  12  11  -3    9.57    1.18
  12  11  -3    8.53    0.53
  12  11  -3   10.27    0.98
  12  11  -3    9.33    0.60
  12  11   3    9.52    0.53
  12  11   3    8.72    1.05
  12  11   3    8.96    0.48
  12  11   3    9.34    0.43
  12  11   3    9.73    1.08
  13  11  -3    8.83    0.62
  13  11  -3    7.96    1.05
  13  11  -3    9.40    1.02
  13  11  -3    9.12    0.53
  13  11   3    8.20    0.88
  13  11   3    8.67    0.55
  13  11   3    8.34    0.42
  13  11   3    8.50    0.45
  14  11  -3    8.13    0.61
  14  11  -3    8.38    0.49
  14  11  -3    7.77    0.95
  14  11   3    7.15    0.90
  14  11   3    7.93    0.57
  14  11   3    8.30    0.39
  14  11   3    8.24    0.42
  15  11  -3    1.85    0.25
  15  11  -3    1.40    0.33
  15  11  -3    1.90    0.59
  15  11  -3    2.00    0.31
  15  11   3    1.67    0.32
  16 -11   3    2.78    0.54
  16  11  -3    3.01    0.29
  16  11  -3    2.85    0.48
  16  11  -3    2.54    0.28
  16  11  -3    2.96    0.52
  16  11   3    2.46    0.42
  16 -11  -3    4.40    0.75
  17  11  -3    0.71    0.26
  17 -11   3    0.17    0.36
  17 -11  -3    1.34    0.39
  17  11   3    0.79    0.23
   0  12   3    1.57    0.33
   0  12  -3    1.49    0.29
   0  12  -3    2.32    0.39
   0  12   3    1.55    0.38
   0  12  -3    1.38    0.40
   0  12   3    2.21    0.32
   1  12  -3    1.74    0.28
   1  12  -3    0.49    0.27
  -1  12   3    0.77    0.31
  -1  12   3    0.36    0.22
   1  12  -3    0.83    0.33
  -1  12   3    0.73    0.28
  -1  12  -3    0.58    0.21
  -1  12  -3    0.55    0.24
  -1  12  -3    0.57    0.31
   1  12   3    0.50    0.18
  -1  12  -3    0.11    0.24
  -1  12  -3    0.82    0.23
   1  12   3    0.76    0.36
   1  12   3    0.47    0.26
  -2  12   3   34.47    1.49
   2 -12   3   31.18    1.62
   2  12  -3   32.25    1.42
  -2  12   3   31.50    1.69
  -2  12   3   31.69    1.50
   2  12  -3   34.56    1.50
   2  12  -3   31.69    1.58
  -2  12   3   30.10    1.68
  -2  12   3   31.08    1.56
  -2  12  -3   34.40    1.54
   2  12   3   34.38    1.48
  -2  12  -3   37.24    1.64
  -2  12  -3   33.11    1.78
  -2  12  -3   35.60    1.49
   2  12   3   33.02    1.58
   2  12   3   33.80    1.37
   3 -12   3   19.71    1.16
   3  12  -3   19.02    1.00
  -3  12   3   18.48    1.16
   3  12  -3   18.08    1.07
   3  12  -3   18.86    0.89
  -3  12   3   21.52    1.03
  -3  12  -3   19.87    1.06
   3  12   3   17.56    1.09
   3 -12  -3   20.36    1.17
  -3  12  -3   20.33    1.13
   4 -12   3    1.90    0.48
  -4  12   3    2.11    0.40
   4  12  -3    1.92    0.43
  -4  12  -3    2.50    0.47
  -4  12  -3    2.61    0.47
   4  12   3    1.96    0.41
   4  12   3    1.56    0.47
   4 -12  -3    2.97    0.53
   5  12  -3    1.33    0.45
  -5  12   3    0.99    0.31
   5  12  -3    0.74    0.39
   5  12  -3    0.40    0.53
   5 -12   3    0.92    0.41
   5  12   3    1.15    0.40
   5 -12  -3    0.81    0.41
  -5  12  -3    0.87    0.31
  -5  12  -3    1.29    0.40
   5  12   3    0.96    0.43
   5  12   3    1.74    0.60
   6 -12   3    2.44    0.48
  -6  12   3    1.52    0.40
   6  12  -3    2.44    0.56
   6  12  -3    1.66    0.62
   6  12   3    1.77    0.63
   6 -12  -3    2.14    0.50
  -6  12  -3    2.23    0.43
   6  12   3    1.30    0.52
  -6  12  -3    1.05    0.41
   6  12   3    1.35    0.20
   7  12  -3   23.46    1.52
   7  12  -3   20.49    1.35
   7  12  -3   19.85    0.84
   7  12  -3   19.03    1.23
   7 -12   3   21.47    1.30
  -7  12   3   19.86    1.15
   7  12   3   18.93    1.28
   7  12   3   20.75    1.51
   7 -12  -3   19.29    1.28
  -7  12  -3   17.18    1.14
   7  12   3   19.25    1.26
   7  12   3   19.97    0.72
   8 -12   3    5.06    0.74
   8  12  -3    4.93    0.37
   8  12  -3    4.53    0.83
   8  12  -3    4.38    0.75
   8  12  -3    4.70    0.89
  -8  12   3    4.56    0.59
   8 -12   3    4.88    0.69
   8  12   3    5.67    0.96
  -8  12  -3    4.02    0.62
   8  12   3    3.75    0.71
   8  12   3    4.21    0.71
   8 -12  -3    4.18    0.65
   8  12   3    4.61    0.24
   9  12  -3   27.89    1.58
   9 -12   3   25.80    1.43
   9  12  -3   25.79    1.04
   9  12  -3   24.48    1.05
   9  12  -3   25.06    1.49
   9  12  -3   25.76    1.76
   9  12   3   27.44    1.59
   9  12   3   26.73    0.92
   9 -12  -3   28.26    1.50
   9  12   3   25.67    1.53
   9  12   3   27.66    1.83
  10  12  -3   33.70    2.06
  10 -12   3   32.83    1.68
  10  12  -3   34.20    1.86
  10  12  -3   33.31    1.28
  10  12  -3   33.03    1.32
  10  12  -3   31.73    1.75
  10  12   3   31.86    1.89
  10 -12  -3   32.90    1.72
  10  12   3   32.32    2.13
  10  12   3   34.20    1.81
  10  12   3   34.16    1.15
  11  12  -3   14.02    1.26
  11 -12   3   12.48    0.98
  11  12  -3   12.70    0.67
  11  12  -3   14.76    1.13
  11  12  -3   13.42    0.64
  11  12   3   13.04    0.49
  11  12   3   11.56    1.24
  11  12   3   12.13    0.57
  11  12   3   12.67    0.52
  11 -12  -3   12.60    1.03
  11  12   3   12.07    1.09
  12  12  -3    0.84    0.22
  12  12  -3    0.89    0.26
  12  12  -3    0.19    0.67
  12  12  -3    1.18    0.67
  12  12   3    1.54    0.78
  12  12   3    1.22    0.65
  12 -12  -3    1.11    0.46
  12  12   3    0.80    0.21
  13  12  -3    9.61    0.94
  13  12  -3    9.51    0.61
  13  12  -3    9.91    1.12
  13  12  -3    9.36    0.51
  13  12   3    8.42    0.99
  13  12   3    8.03    1.08
  13  12   3    9.31    0.54
  14  12  -3    0.46    0.19
  14  12  -3    0.31    0.19
  14  12  -3    0.30    0.55
  14  12  -3    0.37    0.26
  14  12   3    0.27    0.23
  14  12   3    1.31    0.61
  15  12  -3    0.06    0.51
  15  12  -3    0.86    0.18
  15  12  -3    0.57    0.28
  15  12  -3    0.63    0.16
  15  12   3    1.13    0.26
  16 -12   3   11.67    0.88
  16  12  -3   10.41    0.62
  16 -12  -3   10.91    0.92
  16  12   3    9.73    0.54
   0  13   3    6.96    0.56
   0  13  -3    6.69    0.57
   0  13   3    6.33    0.66
   0  13   3    6.62    0.47
   0  13  -3    6.32    0.52
   0  13  -3    6.27    0.68
  -1  13   3   10.26    0.68
   1  13  -3    9.95    0.67
  -1  13   3    9.97    0.62
   1  13  -3   10.54    0.60
   1  13  -3    9.96    0.79
  -1  13   3    8.98    0.75
  -1  13  -3    8.63    0.76
  -1  13  -3    8.91    0.69
  -1  13  -3    8.68    0.63
   1  13   3    8.50    0.75
   1  13   3    9.06    0.65
   1  13   3    9.04    0.53
   2  13  -3   19.94    1.13
   2  13  -3   19.60    0.93
  -2  13   3   19.77    1.03
  -2  13   3   19.50    1.02
   2  13  -3   20.56    1.04
  -2  13  -3   19.76    1.16
  -2  13  -3   20.11    1.05
   2  13   3   18.70    1.12
  -2  13  -3   18.15    1.02
   2  13   3   19.36    1.02
  -3  13   3   11.39    0.75
   3 -13   3    9.79    0.85
   3  13  -3    9.10    0.54
  -3  13   3   10.26    0.70
   3  13  -3    9.66    0.80
  -3  13  -3   10.97    0.71
   3  13   3   10.55    0.82
   3  13   3   10.39    1.01
  -3  13  -3   11.52    0.76
  -3  13  -3    9.82    0.80
   4  13  -3    4.57    0.88
   4 -13   3    3.99    0.60
  -4  13   3    5.00    0.55
  -4  13  -3    4.51    0.57
   4 -13  -3    5.11    0.70
   4  13   3    4.56    0.84
   5  13  -3   19.00    1.37
  -5  13   3   18.59    1.07
   5 -13   3   18.27    1.20
   5  13   3   19.06    1.22
   5  13   3   18.01    1.38
   5  13   3   15.99    1.18
   5 -13  -3   17.78    1.20
   5  13   3   18.50    0.76
  -5  13  -3   17.84    1.05
   6 -13   3   15.44    1.12
  -6  13   3   15.55    1.01
   6  13  -3   14.73    1.09
   6  13  -3   15.08    1.36
   6  13  -3   14.45    1.20
   6  13  -3   15.17    0.74
   6 -13   3   17.19    1.16
   6 -13  -3   16.66    1.16
   6  13   3   16.11    1.22
  -6  13  -3   16.60    1.04
   6  13   3   16.44    1.35
   6  13   3   16.20    1.13
   6 -13  -3   16.24    1.08
   6  13   3   16.64    0.66
   7  13  -3    9.06    0.90
   7  13  -3    8.16    0.50
   7  13  -3    8.07    0.98
  -7  13   3    8.02    0.76
   7  13  -3    8.78    1.04
   7 -13   3    8.35    0.89
   7  13  -3    8.11    0.49
   7 -13  -3    8.35    0.86
   7  13   3    6.25    0.65
  -7  13  -3    9.53    0.81
   7  13   3    8.92    0.93
   7  13   3    8.67    1.08
   7 -13  -3    7.20    0.80
   7  13   3    8.23    0.88
   7  13   3    7.70    0.38
   8  13  -3    3.98    0.82
  -8  13   3    4.40    0.64
   8 -13   3    4.48    0.64
   8  13  -3    5.63    0.79
  -8  13   3    3.46    0.59
   8  13  -3    3.70    0.70
   8  13  -3    4.34    0.32
   8  13  -3    4.46    0.38
   8  13   3    2.57    0.63
   8 -13  -3    2.51    0.59
   8  13   3    2.12    0.77
  -8  13  -3    2.65    0.51
   8  13   3    3.23    0.22
   8  13   3    2.78    0.61
   9  13  -3   34.43    2.07
   9  13  -3   34.08    1.29
   9  13  -3   31.56    1.81
  -9  13   3   34.63    1.74
   9  13  -3   31.94    1.26
   9 -13   3   32.90    1.72
   9  13  -3   35.16    1.81
   9  13   3   34.43    2.10
   9  13   3   28.19    1.84
   9 -13  -3   31.54    1.70
   9  13   3   30.44    1.73
  10  13  -3    1.07    0.24
  10  13  -3    2.06    0.62
  10 -13   3    1.47    0.49
  10  13  -3    0.78    0.21
  10  13  -3    1.29    0.68
  10  13   3    1.28    0.61
  10 -13  -3    0.83    0.49
  10  13   3    0.78    0.78
  11  13  -3   36.07    1.85
  11  13  -3   36.71    1.32
  11  13  -3   33.78    2.17
  11  13  -3   35.23    1.39
  11 -13   3   33.89    1.71
  11  13   3   32.31    1.29
  11 -13  -3   32.95    1.74
  11  13   3   34.37    1.81
  11  13   3   35.13    2.13
  12  13  -3    8.72    1.16
  12  13  -3    6.96    0.53
  12  13  -3    9.24    1.04
  12  13  -3    8.08    0.47
  12  13   3    8.01    1.03
  12  13   3    8.26    1.02
  12 -13  -3    7.87    0.83
  12  13   3    7.46    0.43
  13  13  -3   -0.74    0.53
  13  13  -3    0.46    0.66
  13  13  -3   -0.29    0.15
  13  13  -3    0.10    0.24
  13  13   3    0.34    0.18
  13  13   3    0.41    0.58
  13  13   3   -0.69    0.58
  14  13  -3    6.33    0.35
  14  13  -3    6.76    0.35
  14  13  -3    5.35    0.90
  14  13  -3    6.33    0.98
  14  13  -3    6.18    0.55
  14  13   3    5.64    0.44
  14  13   3    6.92    0.87
  15  13  -3    1.77    0.54
  15  13  -3    2.63    0.42
  15  13   3    2.37    0.31
  15  13   3    2.13    0.55
  16 -13   3    0.85    0.39
  16  13  -3    0.56    0.20
   0  14  -3   11.01    0.76
   0  14   3   11.45    0.65
   0  14   3   11.19    0.78
   0  14  -3   11.63    0.71
  -1  14   3   12.57    0.74
   1  14  -3   11.50    0.70
   1  14  -3   10.87    0.77
  -1  14   3   12.15    0.83
   1  14   3   12.37    0.65
   1  14   3   14.05    0.83
  -1  14  -3   13.79    0.78
  -1  14  -3   12.98    0.82
  -2  14   3   10.45    0.75
   2  14  -3   11.29    0.63
  -2  14   3   12.14    0.75
   2  14  -3   10.85    0.76
   2  14   3   10.92    0.79
  -2  14  -3   11.90    0.77
   2  14   3    8.66    1.06
  -2  14  -3   11.66    0.75
  -3  14   3    0.76    0.37
   3  14  -3    0.52    0.62
  -3  14   3    0.58    0.29
   3 -14   3    0.59    0.41
   3  14   3    0.38    0.50
   3  14   3    1.98    0.63
  -3  14  -3    0.83    0.33
  -3  14  -3    0.71    0.32
  -4  14   3    3.77    0.48
   4  14  -3    3.05    0.65
  -4  14   3    3.68    0.50
   4 -14   3    3.55    0.63
   4  14  -3    2.68    0.76
   4 -14   3    2.73    0.57
   4  14   3    3.60    0.40
   4  14   3    4.17    0.68
   4  14   3    3.53    0.83
  -4  14  -3    3.79    0.56
  -4  14  -3    3.35    0.55
   5 -14   3    3.91    0.64
  -5  14   3    4.00    0.56
  -5  14   3    4.21    0.59
   5 -14   3    4.17    0.68
   5  14  -3    3.97    0.83
   5  14  -3    4.35    0.58
   5  14  -3    3.30    0.61
   5  14  -3    4.20    0.42
   5 -14  -3    3.07    0.57
   5  14   3    3.15    0.48
   5  14   3    3.95    0.68
  -5  14  -3    3.75    0.59
   5  14   3    3.15    0.26
   5 -14  -3    3.22    0.62
   5  14   3    4.44    0.89
   5  14   3    3.53    0.36
   6  14  -3    0.09    0.53
   6  14  -3   -0.64    0.51
   6  14  -3    0.27    0.23
  -6  14   3    0.66    0.31
   6  14  -3    0.38    0.19
   6  14  -3    0.16    0.19
  -6  14   3    0.56    0.34
   6 -14   3    0.05    0.42
  -6  14  -3    0.39    0.36
   6  14   3    0.06    0.16
   6  14   3   -0.31    0.57
   6 -14  -3   -0.16    0.47
   6  14   3    0.29    0.59
   6  14   3   -0.11    0.32
   7 -14   3   37.96    1.85
   7  14  -3   36.67    2.19
   7  14  -3   35.72    1.40
   7  14  -3   33.89    1.38
   7  14  -3   37.07    1.43
  -7  14   3   32.73    1.58
  -7  14   3   37.06    1.78
   7  14  -3   35.03    1.86
   7  14   3   36.82    1.28
   7 -14  -3   34.85    1.83
  -7  14  -3   37.46    1.82
   7  14   3   35.58    1.94
   7  14   3   33.72    2.14
   7  14   3   34.34    1.89
  -7  14  -3   33.97    1.63
   7  14   3   37.02    1.63
   8  14  -3    2.73    0.71
  -8  14   3    4.91    0.62
   8  14  -3    4.28    0.35
   8  14  -3    5.17    1.05
   8  14  -3    5.46    0.93
   8 -14   3    5.14    0.70
   8  14  -3    4.42    0.41
  -8  14   3    4.70    0.67
  -8  14  -3    3.82    0.65
   8  14   3    3.46    0.67
   8  14   3    3.67    0.71
  -8  14  -3    3.76    0.56
   8  14   3    5.40    1.00
   8 -14  -3    4.54    0.78
  -9  14   3    7.13    0.79
   9  14  -3    8.40    0.50
  -9  14   3    8.00    0.73
   9  14  -3   10.30    0.96
   9  14  -3    7.54    0.48
   9  14  -3    7.67    1.06
   9 -14   3    6.62    0.77
   9  14   3    9.42    1.15
   9 -14  -3    6.22    0.85
   9  14   3    6.15    1.07
  10  14  -3    0.90    0.58
  10  14  -3    0.73    0.70
  10 -14   3    0.99    0.49
 -10  14   3    1.44    0.42
  10  14  -3    1.15    0.24
  10  14  -3    0.91    0.22
  10  14   3    1.14    0.82
  10  14   3    0.31    0.67
  10 -14  -3    0.72    0.50
  11  14  -3    3.66    0.35
  11  14  -3    2.70    0.65
[truncated: 1,936,762 more chars]
